# Supplementary material for: Genetic evidence supporting the causal role of 25-hydroxyvitamin D levels in the prognosis of ER− breast cancer: A Mendelian randomization study
Source: Medicine (Baltimore). 2024 Oct 25;103(43):e40262. doi: 10.1097/MD.0000000000040262 (PMC11521050; doi:10.1097/MD.0000000000040262)
Supplement: Supplementary file 1 [file medi-103-e40262-s001.xlsx]

## Sheet: S1
	SNP	effect_allele.exposure	other_allele.exposure	effect_allele.outcome	other_allele.outcome	beta.exposure	beta.outcome	eaf.exposure	eaf.outcome	remove	palindromic	ambiguous	id.outcome	chr	pos	se.outcome	samplesize.outcome	pval.outcome	outcome	originalname.outcome	outcome.deprecated	mr_keep.outcome	data_source.outcome	proxy.outcome	target_snp.outcome	proxy_snp.outcome	target_a1.outcome	target_a2.outcome	proxy_a1.outcome	proxy_a2.outcome	chr.exposure	pos.exposure	se.exposure	pval.exposure	samplesize.exposure	id.exposure	exposure	mr_keep.exposure	pval_origin.exposure	data_source.exposure	action	mr_keep
1	rs10085881	C	T	C	T	-0.014073	-0.0232713	0.284529	0.276945	FALSE	FALSE	FALSE	ieu-a-1165	7	21577960	0.0308896	37954	0.451229	Breast cancer (Survival) || id:ieu-a-1165	Breast cancer (Survival)	Breast cancer (Survival) || ||	TRUE	igd	NA	NA	NA	NA	NA	NA	NA	7	21577960	0.002165	8.02047e-11	NA	ieu-b-4812	25 hydroxyvitamin D level || id:ieu-b-4812	TRUE	reported	igd	2	TRUE
2	rs1011468	A	G	A	G	-0.013795	0.00222803	0.475748	0.46738	FALSE	FALSE	FALSE	ieu-a-1165	7	104613791	0.0269996	37954	0.934233	Breast cancer (Survival) || id:ieu-a-1165	Breast cancer (Survival)	Breast cancer (Survival) || ||	TRUE	igd	NA	NA	NA	NA	NA	NA	NA	7	104613791	0.001946	1.35176e-12	NA	ieu-b-4812	25 hydroxyvitamin D level || id:ieu-b-4812	TRUE	reported	igd	2	TRUE
3	rs10127775	T	A	T	A	0.011801	0.0159362	0.604643	0.589796	FALSE	TRUE	FALSE	ieu-a-1165	1	230295789	0.033098	37954	0.63017	Breast cancer (Survival) || id:ieu-a-1165	Breast cancer (Survival)	Breast cancer (Survival) || ||	TRUE	igd	NA	NA	NA	NA	NA	NA	NA	1	230295789	0.001997	3.43431e-09	NA	ieu-b-4812	25 hydroxyvitamin D level || id:ieu-b-4812	TRUE	reported	igd	2	TRUE
4	rs1047891	A	C	A	C	-0.014168	-0.00406044	0.316449	0.33086	FALSE	FALSE	FALSE	ieu-a-1165	2	211540507	0.0315674	37954	0.897652	Breast cancer (Survival) || id:ieu-a-1165	Breast cancer (Survival)	Breast cancer (Survival) || ||	TRUE	igd	NA	NA	NA	NA	NA	NA	NA	2	211540507	0.002088	1.15744e-11	NA	ieu-b-4812	25 hydroxyvitamin D level || id:ieu-b-4812	TRUE	reported	igd	2	TRUE
5	rs1048328	A	G	A	G	0.028256	-0.122427	0.079719	0.082079	FALSE	FALSE	FALSE	ieu-a-1165	19	51527364	0.0502635	37954	0.0148631	Breast cancer (Survival) || id:ieu-a-1165	Breast cancer (Survival)	Breast cancer (Survival) || ||	TRUE	igd	NA	NA	NA	NA	NA	NA	NA	19	51527364	0.003599	4.12477e-15	NA	ieu-b-4812	25 hydroxyvitamin D level || id:ieu-b-4812	TRUE	reported	igd	2	TRUE
6	rs10771090	G	A	G	A	-0.010681	0.00502326	0.475398	0.484421	FALSE	FALSE	FALSE	ieu-a-1165	12	24588749	0.0265227	37954	0.849783	Breast cancer (Survival) || id:ieu-a-1165	Breast cancer (Survival)	Breast cancer (Survival) || ||	TRUE	igd	NA	NA	NA	NA	NA	NA	NA	12	24588749	0.00195	4.31529e-08	NA	ieu-b-4812	25 hydroxyvitamin D level || id:ieu-b-4812	TRUE	reported	igd	2	TRUE
7	rs10818769	G	C	G	C	-0.016972	-0.0137086	0.856966	0.859971	FALSE	TRUE	FALSE	ieu-a-1165	9	125719923	0.0382592	37954	0.720114	Breast cancer (Survival) || id:ieu-a-1165	Breast cancer (Survival)	Breast cancer (Survival) || ||	TRUE	igd	NA	NA	NA	NA	NA	NA	NA	9	125719923	0.00287	3.34734e-09	NA	ieu-b-4812	25 hydroxyvitamin D level || id:ieu-b-4812	TRUE	reported	igd	2	TRUE
8	rs10859995	C	T	C	T	-0.039396	0.015141	0.581322	0.585457	FALSE	FALSE	FALSE	ieu-a-1165	12	96375682	0.0271566	37954	0.577157	Breast cancer (Survival) || id:ieu-a-1165	Breast cancer (Survival)	Breast cancer (Survival) || ||	TRUE	igd	NA	NA	NA	NA	NA	NA	NA	12	96375682	0.001971	7.0291e-89	NA	ieu-b-4812	25 hydroxyvitamin D level || id:ieu-b-4812	TRUE	reported	igd	2	TRUE
9	rs10887718	T	C	T	C	-0.012476	-0.0184307	0.527362	0.529016	FALSE	FALSE	FALSE	ieu-a-1165	10	82042624	0.0269333	37954	0.493781	Breast cancer (Survival) || id:ieu-a-1165	Breast cancer (Survival)	Breast cancer (Survival) || ||	TRUE	igd	NA	NA	NA	NA	NA	NA	NA	10	82042624	0.001946	1.44474e-10	NA	ieu-b-4812	25 hydroxyvitamin D level || id:ieu-b-4812	TRUE	reported	igd	2	TRUE
10	rs10908469	C	A	C	A	0.016044	-0.0621116	0.269894	0.270916	FALSE	FALSE	FALSE	ieu-a-1165	1	155468732	0.0305566	37954	0.0420853	Breast cancer (Survival) || id:ieu-a-1165	Breast cancer (Survival)	Breast cancer (Survival) || ||	TRUE	igd	NA	NA	NA	NA	NA	NA	NA	1	155468732	0.002187	2.19938e-13	NA	ieu-b-4812	25 hydroxyvitamin D level || id:ieu-b-4812	TRUE	reported	igd	2	TRUE
11	rs11127048	A	G	A	G	0.018107	-0.00588946	0.616569	0.568805	FALSE	FALSE	FALSE	ieu-a-1165	2	27752463	0.0283604	37954	0.835491	Breast cancer (Survival) || id:ieu-a-1165	Breast cancer (Survival)	Breast cancer (Survival) || ||	TRUE	igd	NA	NA	NA	NA	NA	NA	NA	2	27752463	0.002038	6.41062e-19	NA	ieu-b-4812	25 hydroxyvitamin D level || id:ieu-b-4812	TRUE	reported	igd	2	TRUE
12	rs112285002	T	C	T	C	0.060321	0.0805513	0.159529	0.108813	FALSE	FALSE	FALSE	ieu-a-1165	19	48374320	0.0456355	37954	0.0775461	Breast cancer (Survival) || id:ieu-a-1165	Breast cancer (Survival)	Breast cancer (Survival) || ||	TRUE	igd	NA	NA	NA	NA	NA	NA	NA	19	48374320	0.002701	1.77419e-110	NA	ieu-b-4812	25 hydroxyvitamin D level || id:ieu-b-4812	TRUE	reported	igd	2	TRUE
13	rs11500197	A	G	A	G	-0.012229	0.0346196	0.26183	0.248763	FALSE	FALSE	FALSE	ieu-a-1165	11	27707409	0.0308919	37954	0.262428	Breast cancer (Survival) || id:ieu-a-1165	Breast cancer (Survival)	Breast cancer (Survival) || ||	TRUE	igd	NA	NA	NA	NA	NA	NA	NA	11	27707409	0.002227	3.99117e-08	NA	ieu-b-4812	25 hydroxyvitamin D level || id:ieu-b-4812	TRUE	reported	igd	2	TRUE
14	rs11542462	A	G	A	G	-0.0218	-0.000123198	0.133941	0.126134	FALSE	FALSE	FALSE	ieu-a-1165	16	82033810	0.0485024	37954	0.997973	Breast cancer (Survival) || id:ieu-a-1165	Breast cancer (Survival)	Breast cancer (Survival) || ||	TRUE	igd	NA	NA	NA	NA	NA	NA	NA	16	82033810	0.002875	3.38688e-14	NA	ieu-b-4812	25 hydroxyvitamin D level || id:ieu-b-4812	TRUE	reported	igd	2	TRUE
15	rs116472025	A	G	A	G	0.037298	-0.0505986	0.02789	0.0272331	FALSE	FALSE	FALSE	ieu-a-1165	4	99839056	0.0989623	37954	0.609147	Breast cancer (Survival) || id:ieu-a-1165	Breast cancer (Survival)	Breast cancer (Survival) || ||	TRUE	igd	NA	NA	NA	NA	NA	NA	NA	4	99839056	0.006045	6.82653e-10	NA	ieu-b-4812	25 hydroxyvitamin D level || id:ieu-b-4812	TRUE	reported	igd	2	TRUE
16	rs11830764	C	G	C	G	0.021939	-0.0920832	0.067658	0.0634705	FALSE	TRUE	FALSE	ieu-a-1165	12	111515020	0.0635001	37954	0.147023	Breast cancer (Survival) || id:ieu-a-1165	Breast cancer (Survival)	Breast cancer (Survival) || ||	TRUE	igd	NA	NA	NA	NA	NA	NA	NA	12	111515020	0.003907	1.96214e-08	NA	ieu-b-4812	25 hydroxyvitamin D level || id:ieu-b-4812	TRUE	reported	igd	2	TRUE
17	rs12123821	T	C	T	C	0.074472	-0.0562965	0.04793	0.0553356	FALSE	FALSE	FALSE	ieu-a-1165	1	152179152	0.0695451	37954	0.41823	Breast cancer (Survival) || id:ieu-a-1165	Breast cancer (Survival)	Breast cancer (Survival) || ||	TRUE	igd	NA	NA	NA	NA	NA	NA	NA	1	152179152	0.004583	2.2475e-59	NA	ieu-b-4812	25 hydroxyvitamin D level || id:ieu-b-4812	TRUE	reported	igd	2	TRUE
18	rs12196316	C	T	C	T	-0.01242	-0.00529376	0.301136	0.299338	FALSE	FALSE	FALSE	ieu-a-1165	6	22757900	0.0296669	37954	0.858378	Breast cancer (Survival) || id:ieu-a-1165	Breast cancer (Survival)	Breast cancer (Survival) || ||	TRUE	igd	NA	NA	NA	NA	NA	NA	NA	6	22757900	0.00213	5.51011e-09	NA	ieu-b-4812	25 hydroxyvitamin D level || id:ieu-b-4812	TRUE	reported	igd	2	TRUE
19	rs1229984	C	T	C	T	-0.046854	0.0724269	0.973099	0.951654	FALSE	FALSE	FALSE	ieu-a-1165	4	100239319	0.0720967	37954	0.315099	Breast cancer (Survival) || id:ieu-a-1165	Breast cancer (Survival)	Breast cancer (Survival) || ||	TRUE	igd	NA	NA	NA	NA	NA	NA	NA	4	100239319	0.006481	4.84953e-13	NA	ieu-b-4812	25 hydroxyvitamin D level || id:ieu-b-4812	TRUE	reported	igd	2	TRUE
20	rs12317268	G	A	G	A	-0.018528	0.0376022	0.151589	0.169432	FALSE	FALSE	FALSE	ieu-a-1165	12	21352541	0.034703	37954	0.278567	Breast cancer (Survival) || id:ieu-a-1165	Breast cancer (Survival)	Breast cancer (Survival) || ||	TRUE	igd	NA	NA	NA	NA	NA	NA	NA	12	21352541	0.002717	9.14956e-12	NA	ieu-b-4812	25 hydroxyvitamin D level || id:ieu-b-4812	TRUE	reported	igd	2	TRUE
21	rs12417758	C	T	C	T	0.011647	0.012021	0.456308	0.456097	FALSE	FALSE	FALSE	ieu-a-1165	11	66076360	0.0305308	37954	0.693777	Breast cancer (Survival) || id:ieu-a-1165	Breast cancer (Survival)	Breast cancer (Survival) || ||	TRUE	igd	NA	NA	NA	NA	NA	NA	NA	11	66076360	0.001944	2.08228e-09	NA	ieu-b-4812	25 hydroxyvitamin D level || id:ieu-b-4812	TRUE	reported	igd	2	TRUE
22	rs12803256	G	A	G	A	0.100325	-0.0834356	0.770616	0.715734	FALSE	FALSE	FALSE	ieu-a-1165	11	71132868	0.0302795	37954	0.00586003	Breast cancer (Survival) || id:ieu-a-1165	Breast cancer (Survival)	Breast cancer (Survival) || ||	TRUE	igd	NA	NA	NA	NA	NA	NA	NA	11	71132868	0.002325	1e-200	NA	ieu-b-4812	25 hydroxyvitamin D level || id:ieu-b-4812	TRUE	reported	igd	2	TRUE
23	rs13284054	C	T	C	T	0.01727	0.0289525	0.124389	0.119227	FALSE	FALSE	FALSE	ieu-a-1165	9	107669073	0.04259	37954	0.496633	Breast cancer (Survival) || id:ieu-a-1165	Breast cancer (Survival)	Breast cancer (Survival) || ||	TRUE	igd	NA	NA	NA	NA	NA	NA	NA	9	107669073	0.002998	8.3861e-09	NA	ieu-b-4812	25 hydroxyvitamin D level || id:ieu-b-4812	TRUE	reported	igd	2	TRUE
24	rs138072379	T	C	T	C	0.042599	0.037373	0.020813	0.0229186	FALSE	FALSE	FALSE	ieu-a-1165	11	14332994	0.118453	37954	0.752374	Breast cancer (Survival) || id:ieu-a-1165	Breast cancer (Survival)	Breast cancer (Survival) || ||	TRUE	igd	NA	NA	NA	NA	NA	NA	NA	11	14332994	0.006897	6.55571e-10	NA	ieu-b-4812	25 hydroxyvitamin D level || id:ieu-b-4812	TRUE	reported	igd	2	TRUE
25	rs146128209	G	A	G	A	-0.047027	0.0691182	0.071443	0.064884	FALSE	FALSE	FALSE	ieu-a-1165	11	14683683	0.0570012	37954	0.225292	Breast cancer (Survival) || id:ieu-a-1165	Breast cancer (Survival)	Breast cancer (Survival) || ||	TRUE	igd	NA	NA	NA	NA	NA	NA	NA	11	14683683	0.00377	1.0349e-35	NA	ieu-b-4812	25 hydroxyvitamin D level || id:ieu-b-4812	TRUE	reported	igd	2	TRUE
26	rs174418	C	T	C	T	0.021901	-0.00141657	0.595318	0.584544	FALSE	FALSE	FALSE	ieu-a-1165	15	58687603	0.0280316	37954	0.959696	Breast cancer (Survival) || id:ieu-a-1165	Breast cancer (Survival)	Breast cancer (Survival) || ||	TRUE	igd	NA	NA	NA	NA	NA	NA	NA	15	58687603	0.001987	2.98882e-28	NA	ieu-b-4812	25 hydroxyvitamin D level || id:ieu-b-4812	TRUE	reported	igd	2	TRUE
27	rs17651741	A	G	A	G	-0.013446	-0.0102253	0.193832	0.18733	FALSE	FALSE	FALSE	ieu-a-1165	15	38869666	0.0373853	37954	0.78446	Breast cancer (Survival) || id:ieu-a-1165	Breast cancer (Survival)	Breast cancer (Survival) || ||	TRUE	igd	NA	NA	NA	NA	NA	NA	NA	15	38869666	0.002465	4.90377e-08	NA	ieu-b-4812	25 hydroxyvitamin D level || id:ieu-b-4812	TRUE	reported	igd	2	TRUE
28	rs1792214	G	T	G	T	0.016276	-0.0252726	0.332173	0.332803	FALSE	FALSE	FALSE	ieu-a-1165	11	71069311	0.0316572	37954	0.424685	Breast cancer (Survival) || id:ieu-a-1165	Breast cancer (Survival)	Breast cancer (Survival) || ||	TRUE	igd	NA	NA	NA	NA	NA	NA	NA	11	71069311	0.002051	2.09411e-15	NA	ieu-b-4812	25 hydroxyvitamin D level || id:ieu-b-4812	TRUE	reported	igd	2	TRUE
29	rs1800440	C	T	C	T	-0.014006	0.0139536	0.186202	0.180403	FALSE	FALSE	FALSE	ieu-a-1165	2	38298139	0.0346035	37954	0.68677	Breast cancer (Survival) || id:ieu-a-1165	Breast cancer (Survival)	Breast cancer (Survival) || ||	TRUE	igd	NA	NA	NA	NA	NA	NA	NA	2	38298139	0.002498	2.06001e-08	NA	ieu-b-4812	25 hydroxyvitamin D level || id:ieu-b-4812	TRUE	reported	igd	2	TRUE
30	rs1800588	T	C	T	C	-0.029769	0.000331384	0.21461	0.220787	FALSE	FALSE	FALSE	ieu-a-1165	15	58723675	0.0324394	37954	0.991849	Breast cancer (Survival) || id:ieu-a-1165	Breast cancer (Survival)	Breast cancer (Survival) || ||	TRUE	igd	NA	NA	NA	NA	NA	NA	NA	15	58723675	0.002366	2.65216e-36	NA	ieu-b-4812	25 hydroxyvitamin D level || id:ieu-b-4812	TRUE	reported	igd	2	TRUE
31	rs182244780	A	G	A	G	-0.335327	0.0607151	0.013479	0.0125551	FALSE	FALSE	FALSE	ieu-a-1165	11	14385531	0.142081	37954	0.66914	Breast cancer (Survival) || id:ieu-a-1165	Breast cancer (Survival)	Breast cancer (Survival) || ||	TRUE	igd	NA	NA	NA	NA	NA	NA	NA	11	14385531	0.008516	1e-200	NA	ieu-b-4812	25 hydroxyvitamin D level || id:ieu-b-4812	TRUE	reported	igd	2	TRUE
32	rs1972994	T	A	T	A	-0.017509	0.0191154	0.64702	0.656015	FALSE	TRUE	FALSE	ieu-a-1165	3	85631142	0.0290115	37954	0.509968	Breast cancer (Survival) || id:ieu-a-1165	Breast cancer (Survival)	Breast cancer (Survival) || ||	TRUE	igd	NA	NA	NA	NA	NA	NA	NA	3	85631142	0.002036	7.99282e-18	NA	ieu-b-4812	25 hydroxyvitamin D level || id:ieu-b-4812	TRUE	reported	igd	2	TRUE
33	rs2012736	A	C	A	C	-0.045584	0.0495437	0.08152	0.0643957	FALSE	FALSE	FALSE	ieu-a-1165	2	234622379	0.0589662	37954	0.400793	Breast cancer (Survival) || id:ieu-a-1165	Breast cancer (Survival)	Breast cancer (Survival) || ||	TRUE	igd	NA	NA	NA	NA	NA	NA	NA	2	234622379	0.003595	7.64892e-37	NA	ieu-b-4812	25 hydroxyvitamin D level || id:ieu-b-4812	TRUE	reported	igd	2	TRUE
34	rs2037511	A	G	A	G	0.016025	0.0649064	0.165391	0.174352	FALSE	FALSE	FALSE	ieu-a-1165	18	61366207	0.0408577	37954	0.112151	Breast cancer (Survival) || id:ieu-a-1165	Breast cancer (Survival)	Breast cancer (Survival) || ||	TRUE	igd	NA	NA	NA	NA	NA	NA	NA	18	61366207	0.002618	9.29394e-10	NA	ieu-b-4812	25 hydroxyvitamin D level || id:ieu-b-4812	TRUE	reported	igd	2	TRUE
35	rs2074735	C	G	C	G	0.027256	0.0140382	0.064197	0.0764856	FALSE	TRUE	FALSE	ieu-a-1165	22	31535872	0.0516883	37954	0.785934	Breast cancer (Survival) || id:ieu-a-1165	Breast cancer (Survival)	Breast cancer (Survival) || ||	TRUE	igd	NA	NA	NA	NA	NA	NA	NA	22	31535872	0.003969	6.54636e-12	NA	ieu-b-4812	25 hydroxyvitamin D level || id:ieu-b-4812	TRUE	reported	igd	2	TRUE
36	rs2229742	C	G	C	G	-0.025738	0.00612069	0.103928	0.11105	FALSE	TRUE	FALSE	ieu-a-1165	21	16339172	0.0518336	37954	0.906001	Breast cancer (Survival) || id:ieu-a-1165	Breast cancer (Survival)	Breast cancer (Survival) || ||	TRUE	igd	NA	NA	NA	NA	NA	NA	NA	21	16339172	0.00319	7.12689e-16	NA	ieu-b-4812	25 hydroxyvitamin D level || id:ieu-b-4812	TRUE	reported	igd	2	TRUE
37	rs2245133	C	T	C	T	-0.020883	-0.00318453	0.16631	0.166322	FALSE	FALSE	FALSE	ieu-a-1165	6	131931092	0.0356172	37954	0.928756	Breast cancer (Survival) || id:ieu-a-1165	Breast cancer (Survival)	Breast cancer (Survival) || ||	TRUE	igd	NA	NA	NA	NA	NA	NA	NA	6	131931092	0.002621	1.61808e-15	NA	ieu-b-4812	25 hydroxyvitamin D level || id:ieu-b-4812	TRUE	reported	igd	2	TRUE
38	rs2607863	C	T	C	T	-0.024613	0.16571	0.942092	0.95865	FALSE	FALSE	FALSE	ieu-a-1165	10	88024443	0.0781086	37954	0.0338766	Breast cancer (Survival) || id:ieu-a-1165	Breast cancer (Survival)	Breast cancer (Survival) || ||	TRUE	igd	NA	NA	NA	NA	NA	NA	NA	10	88024443	0.004298	1.02454e-08	NA	ieu-b-4812	25 hydroxyvitamin D level || id:ieu-b-4812	TRUE	reported	igd	2	TRUE
39	rs2762938	A	G	A	G	0.01327	-0.00150526	0.585371	0.590112	FALSE	FALSE	FALSE	ieu-a-1165	20	52778335	0.0282194	37954	0.95746	Breast cancer (Survival) || id:ieu-a-1165	Breast cancer (Survival)	Breast cancer (Survival) || ||	TRUE	igd	NA	NA	NA	NA	NA	NA	NA	20	52778335	0.002016	4.63127e-11	NA	ieu-b-4812	25 hydroxyvitamin D level || id:ieu-b-4812	TRUE	reported	igd	2	TRUE
40	rs27774	A	G	A	G	-0.012072	-0.00092817	0.292475	0.300178	FALSE	FALSE	FALSE	ieu-a-1165	5	87959033	0.031102	37954	0.976192	Breast cancer (Survival) || id:ieu-a-1165	Breast cancer (Survival)	Breast cancer (Survival) || ||	TRUE	igd	NA	NA	NA	NA	NA	NA	NA	5	87959033	0.002138	1.63844e-08	NA	ieu-b-4812	25 hydroxyvitamin D level || id:ieu-b-4812	TRUE	reported	igd	2	TRUE
41	rs2847500	A	G	A	G	-0.021129	0.0184289	0.124391	0.126278	FALSE	FALSE	FALSE	ieu-a-1165	11	120114421	0.0439234	37954	0.674801	Breast cancer (Survival) || id:ieu-a-1165	Breast cancer (Survival)	Breast cancer (Survival) || ||	TRUE	igd	NA	NA	NA	NA	NA	NA	NA	11	120114421	0.002949	7.78933e-13	NA	ieu-b-4812	25 hydroxyvitamin D level || id:ieu-b-4812	TRUE	reported	igd	2	TRUE
42	rs2909218	T	C	T	C	0.016894	-0.0140921	0.792744	0.799121	FALSE	FALSE	FALSE	ieu-a-1165	17	66464546	0.0331203	37954	0.670485	Breast cancer (Survival) || id:ieu-a-1165	Breast cancer (Survival)	Breast cancer (Survival) || ||	TRUE	igd	NA	NA	NA	NA	NA	NA	NA	17	66464546	0.002418	2.8132e-12	NA	ieu-b-4812	25 hydroxyvitamin D level || id:ieu-b-4812	TRUE	reported	igd	2	TRUE
43	rs2934744	C	A	C	A	0.022405	0.0270485	0.356454	0.251236	FALSE	FALSE	FALSE	ieu-a-1165	1	63048276	0.0337772	37954	0.423252	Breast cancer (Survival) || id:ieu-a-1165	Breast cancer (Survival)	Breast cancer (Survival) || ||	TRUE	igd	TRUE	rs2934744	rs34465969	C	A	C	A	1	63048045	0.002119	3.95913e-26	NA	ieu-b-4812	25 hydroxyvitamin D level || id:ieu-b-4812	TRUE	reported	igd	2	TRUE
44	rs34293138	C	T	C	T	-0.012385	-0.0582144	0.306671	0.329736	FALSE	FALSE	FALSE	ieu-a-1165	3	49579017	0.0285792	37954	0.0416553	Breast cancer (Survival) || id:ieu-a-1165	Breast cancer (Survival)	Breast cancer (Survival) || ||	TRUE	igd	NA	NA	NA	NA	NA	NA	NA	3	49579017	0.002102	3.81531e-09	NA	ieu-b-4812	25 hydroxyvitamin D level || id:ieu-b-4812	TRUE	reported	igd	2	TRUE
45	rs34726834	T	C	T	C	0.013824	0.0168415	0.253615	0.263643	FALSE	FALSE	FALSE	ieu-a-1165	8	25889606	0.030206	37954	0.577148	Breast cancer (Survival) || id:ieu-a-1165	Breast cancer (Survival)	Breast cancer (Survival) || ||	TRUE	igd	NA	NA	NA	NA	NA	NA	NA	8	25889606	0.002239	6.65059e-10	NA	ieu-b-4812	25 hydroxyvitamin D level || id:ieu-b-4812	TRUE	reported	igd	2	TRUE
46	rs35733741	A	G	A	G	0.011696	-0.0282227	0.405263	0.425654	FALSE	FALSE	FALSE	ieu-a-1165	16	30945887	0.0276844	37954	0.307991	Breast cancer (Survival) || id:ieu-a-1165	Breast cancer (Survival)	Breast cancer (Survival) || ||	TRUE	igd	NA	NA	NA	NA	NA	NA	NA	16	30945887	0.001985	3.8111e-09	NA	ieu-b-4812	25 hydroxyvitamin D level || id:ieu-b-4812	TRUE	reported	igd	2	TRUE
47	rs3750296	C	G	C	G	-0.020818	-0.0189555	0.341423	0.347089	FALSE	TRUE	FALSE	ieu-a-1165	1	17559656	0.0284874	37954	0.505797	Breast cancer (Survival) || id:ieu-a-1165	Breast cancer (Survival)	Breast cancer (Survival) || ||	TRUE	igd	NA	NA	NA	NA	NA	NA	NA	1	17559656	0.002042	2.0893e-24	NA	ieu-b-4812	25 hydroxyvitamin D level || id:ieu-b-4812	TRUE	reported	igd	2	TRUE
48	rs3814995	T	C	T	C	-0.014733	-0.0642289	0.31224	0.333763	FALSE	FALSE	FALSE	ieu-a-1165	19	36342212	0.0416398	37954	0.122955	Breast cancer (Survival) || id:ieu-a-1165	Breast cancer (Survival)	Breast cancer (Survival) || ||	TRUE	igd	NA	NA	NA	NA	NA	NA	NA	19	36342212	0.002109	2.8327e-12	NA	ieu-b-4812	25 hydroxyvitamin D level || id:ieu-b-4812	TRUE	reported	igd	2	TRUE
49	rs3816117	C	T	C	T	-0.01645	0.0327178	0.487129	0.486704	FALSE	FALSE	FALSE	ieu-a-1165	16	56996158	0.0271444	37954	0.228079	Breast cancer (Survival) || id:ieu-a-1165	Breast cancer (Survival)	Breast cancer (Survival) || ||	TRUE	igd	NA	NA	NA	NA	NA	NA	NA	16	56996158	0.001944	2.62966e-17	NA	ieu-b-4812	25 hydroxyvitamin D level || id:ieu-b-4812	TRUE	reported	igd	2	TRUE
50	rs4121823	A	T	A	T	-0.016268	-0.00493343	0.838088	0.840069	FALSE	TRUE	FALSE	ieu-a-1165	18	47144223	0.0382955	37954	0.897496	Breast cancer (Survival) || id:ieu-a-1165	Breast cancer (Survival)	Breast cancer (Survival) || ||	TRUE	igd	NA	NA	NA	NA	NA	NA	NA	18	47144223	0.002681	1.29604e-09	NA	ieu-b-4812	25 hydroxyvitamin D level || id:ieu-b-4812	TRUE	reported	igd	2	TRUE
51	rs424132	A	T	A	T	-0.011697	0.0238598	0.379871	0.33209	FALSE	TRUE	FALSE	ieu-a-1165	19	11941221	0.0335299	37954	0.476715	Breast cancer (Survival) || id:ieu-a-1165	Breast cancer (Survival)	Breast cancer (Survival) || ||	TRUE	igd	NA	NA	NA	NA	NA	NA	NA	19	11941221	0.002033	8.73796e-09	NA	ieu-b-4812	25 hydroxyvitamin D level || id:ieu-b-4812	TRUE	reported	igd	2	TRUE
52	rs4267257	G	A	G	A	-0.014447	-0.0158864	0.185272	0.1897	FALSE	FALSE	FALSE	ieu-a-1165	15	64098694	0.0380865	37954	0.676594	Breast cancer (Survival) || id:ieu-a-1165	Breast cancer (Survival)	Breast cancer (Survival) || ||	TRUE	igd	TRUE	rs4267257	rs80047978	G	A	A	G	15	64098137	0.002595	2.58797e-08	NA	ieu-b-4812	25 hydroxyvitamin D level || id:ieu-b-4812	TRUE	reported	igd	2	TRUE
53	rs4364259	A	G	A	G	0.015798	0.0112428	0.205042	0.201469	FALSE	FALSE	FALSE	ieu-a-1165	4	15892159	0.041308	37954	0.785491	Breast cancer (Survival) || id:ieu-a-1165	Breast cancer (Survival)	Breast cancer (Survival) || ||	TRUE	igd	NA	NA	NA	NA	NA	NA	NA	4	15892159	0.002422	6.90558e-11	NA	ieu-b-4812	25 hydroxyvitamin D level || id:ieu-b-4812	TRUE	reported	igd	2	TRUE
54	rs4616820	T	C	T	C	-0.01104	-0.041118	0.465968	0.460759	FALSE	FALSE	FALSE	ieu-a-1165	4	57745481	0.0278468	37954	0.139788	Breast cancer (Survival) || id:ieu-a-1165	Breast cancer (Survival)	Breast cancer (Survival) || ||	TRUE	igd	NA	NA	NA	NA	NA	NA	NA	4	57745481	0.001946	1.40175e-08	NA	ieu-b-4812	25 hydroxyvitamin D level || id:ieu-b-4812	TRUE	reported	igd	2	TRUE
55	rs4635554	G	T	G	T	-0.012711	0.0043158	0.336358	0.327013	FALSE	FALSE	FALSE	ieu-a-1165	2	21389659	0.0314648	37954	0.890902	Breast cancer (Survival) || id:ieu-a-1165	Breast cancer (Survival)	Breast cancer (Survival) || ||	TRUE	igd	NA	NA	NA	NA	NA	NA	NA	2	21389659	0.002057	6.43502e-10	NA	ieu-b-4812	25 hydroxyvitamin D level || id:ieu-b-4812	TRUE	reported	igd	2	TRUE
56	rs4645189	T	C	T	C	0.023411	0.0170774	0.828626	0.831075	FALSE	FALSE	FALSE	ieu-a-1165	4	72359910	0.0358849	37954	0.63415	Breast cancer (Survival) || id:ieu-a-1165	Breast cancer (Survival)	Breast cancer (Survival) || ||	TRUE	igd	NA	NA	NA	NA	NA	NA	NA	4	72359910	0.002608	2.79254e-19	NA	ieu-b-4812	25 hydroxyvitamin D level || id:ieu-b-4812	TRUE	reported	igd	2	TRUE
57	rs466360	A	G	A	G	-0.011398	0.000306274	0.392078	0.391415	FALSE	FALSE	FALSE	ieu-a-1165	5	143898025	0.0284748	37954	0.991418	Breast cancer (Survival) || id:ieu-a-1165	Breast cancer (Survival)	Breast cancer (Survival) || ||	TRUE	igd	NA	NA	NA	NA	NA	NA	NA	5	143898025	0.001996	1.12696e-08	NA	ieu-b-4812	25 hydroxyvitamin D level || id:ieu-b-4812	TRUE	reported	igd	2	TRUE
58	rs4694423	A	C	A	C	-0.097279	-0.0239366	0.416808	0.41647	FALSE	FALSE	FALSE	ieu-a-1165	4	72554159	0.0298754	37954	0.423008	Breast cancer (Survival) || id:ieu-a-1165	Breast cancer (Survival)	Breast cancer (Survival) || ||	TRUE	igd	NA	NA	NA	NA	NA	NA	NA	4	72554159	0.001966	1e-200	NA	ieu-b-4812	25 hydroxyvitamin D level || id:ieu-b-4812	TRUE	reported	igd	2	TRUE
59	rs532436	A	G	A	G	-0.015051	-0.0325896	0.184388	0.204098	FALSE	FALSE	FALSE	ieu-a-1165	9	136149830	0.0345157	37954	0.34507	Breast cancer (Survival) || id:ieu-a-1165	Breast cancer (Survival)	Breast cancer (Survival) || ||	TRUE	igd	NA	NA	NA	NA	NA	NA	NA	9	136149830	0.002515	2.17065e-09	NA	ieu-b-4812	25 hydroxyvitamin D level || id:ieu-b-4812	TRUE	reported	igd	2	TRUE
60	rs55886116	T	G	T	G	0.014479	0.0437584	0.200874	0.253697	FALSE	FALSE	FALSE	ieu-a-1165	2	63068489	0.0315109	37954	0.164931	Breast cancer (Survival) || id:ieu-a-1165	Breast cancer (Survival)	Breast cancer (Survival) || ||	TRUE	igd	NA	NA	NA	NA	NA	NA	NA	2	63068489	0.002478	5.12637e-09	NA	ieu-b-4812	25 hydroxyvitamin D level || id:ieu-b-4812	TRUE	reported	igd	2	TRUE
61	rs58073039	G	A	G	A	-0.014119	-0.0115553	0.298368	0.292222	FALSE	FALSE	FALSE	ieu-a-1165	4	88287363	0.0304388	37954	0.704224	Breast cancer (Survival) || id:ieu-a-1165	Breast cancer (Survival)	Breast cancer (Survival) || ||	TRUE	igd	NA	NA	NA	NA	NA	NA	NA	4	88287363	0.002109	2.16222e-11	NA	ieu-b-4812	25 hydroxyvitamin D level || id:ieu-b-4812	TRUE	reported	igd	2	TRUE
62	rs58542926	T	C	T	C	0.032488	0.0275501	0.075847	0.0763744	FALSE	FALSE	FALSE	ieu-a-1165	19	19379549	0.0510179	37954	0.589191	Breast cancer (Survival) || id:ieu-a-1165	Breast cancer (Survival)	Breast cancer (Survival) || ||	TRUE	igd	NA	NA	NA	NA	NA	NA	NA	19	19379549	0.00367	8.57235e-19	NA	ieu-b-4812	25 hydroxyvitamin D level || id:ieu-b-4812	TRUE	reported	igd	2	TRUE
63	rs6127099	T	A	T	A	-0.036797	-0.00998838	0.279034	0.286999	FALSE	TRUE	FALSE	ieu-a-1165	20	52731402	0.0319738	37954	0.754743	Breast cancer (Survival) || id:ieu-a-1165	Breast cancer (Survival)	Breast cancer (Survival) || ||	TRUE	igd	NA	NA	NA	NA	NA	NA	NA	20	52731402	0.002219	9.29608e-62	NA	ieu-b-4812	25 hydroxyvitamin D level || id:ieu-b-4812	TRUE	reported	igd	2	TRUE
64	rs61747728	T	C	T	C	0.031656	0.0409008	0.038151	0.0494404	FALSE	FALSE	FALSE	ieu-a-1165	1	179526214	0.069906	37954	0.558492	Breast cancer (Survival) || id:ieu-a-1165	Breast cancer (Survival)	Breast cancer (Survival) || ||	TRUE	igd	NA	NA	NA	NA	NA	NA	NA	1	179526214	0.005074	4.40758e-10	NA	ieu-b-4812	25 hydroxyvitamin D level || id:ieu-b-4812	TRUE	reported	igd	2	TRUE
65	rs61816766	C	T	C	T	0.084408	-0.00181959	0.032594	0.0211151	FALSE	FALSE	FALSE	ieu-a-1165	1	152319572	0.106132	37954	0.986321	Breast cancer (Survival) || id:ieu-a-1165	Breast cancer (Survival)	Breast cancer (Survival) || ||	TRUE	igd	NA	NA	NA	NA	NA	NA	NA	1	152319572	0.005637	1.08718e-50	NA	ieu-b-4812	25 hydroxyvitamin D level || id:ieu-b-4812	TRUE	reported	igd	2	TRUE
66	rs61887417	A	G	A	G	-0.033638	0.125664	0.033589	0.0269058	FALSE	FALSE	FALSE	ieu-a-1165	11	70931788	0.107301	37954	0.241544	Breast cancer (Survival) || id:ieu-a-1165	Breast cancer (Survival)	Breast cancer (Survival) || ||	TRUE	igd	NA	NA	NA	NA	NA	NA	NA	11	70931788	0.005557	1.41938e-09	NA	ieu-b-4812	25 hydroxyvitamin D level || id:ieu-b-4812	TRUE	reported	igd	2	TRUE
67	rs6438900	G	C	G	C	0.013584	0.00166655	0.260706	0.273686	FALSE	TRUE	FALSE	ieu-a-1165	3	125148287	0.0320307	37954	0.958505	Breast cancer (Survival) || id:ieu-a-1165	Breast cancer (Survival)	Breast cancer (Survival) || ||	TRUE	igd	NA	NA	NA	NA	NA	NA	NA	3	125148287	0.002221	9.58539e-10	NA	ieu-b-4812	25 hydroxyvitamin D level || id:ieu-b-4812	TRUE	reported	igd	2	TRUE
68	rs6698680	G	A	G	A	-0.011928	0.0112035	0.464195	0.458503	FALSE	FALSE	FALSE	ieu-a-1165	1	2329661	0.0276093	37954	0.6849	Breast cancer (Survival) || id:ieu-a-1165	Breast cancer (Survival)	Breast cancer (Survival) || ||	TRUE	igd	NA	NA	NA	NA	NA	NA	NA	1	2329661	0.001947	8.99187e-10	NA	ieu-b-4812	25 hydroxyvitamin D level || id:ieu-b-4812	TRUE	reported	igd	2	TRUE
69	rs6724965	G	A	G	A	-0.016541	-0.0247837	0.171608	0.182523	FALSE	FALSE	FALSE	ieu-a-1165	2	101440151	0.0371037	37954	0.504162	Breast cancer (Survival) || id:ieu-a-1165	Breast cancer (Survival)	Breast cancer (Survival) || ||	TRUE	igd	NA	NA	NA	NA	NA	NA	NA	2	101440151	0.002573	1.28715e-10	NA	ieu-b-4812	25 hydroxyvitamin D level || id:ieu-b-4812	TRUE	reported	igd	2	TRUE
70	rs6773343	T	C	T	C	0.01268	-0.0265182	0.720232	0.722883	FALSE	FALSE	FALSE	ieu-a-1165	3	141825598	0.0297772	37954	0.373168	Breast cancer (Survival) || id:ieu-a-1165	Breast cancer (Survival)	Breast cancer (Survival) || ||	TRUE	igd	NA	NA	NA	NA	NA	NA	NA	3	141825598	0.002171	5.20044e-09	NA	ieu-b-4812	25 hydroxyvitamin D level || id:ieu-b-4812	TRUE	reported	igd	2	TRUE
71	rs7148857	G	C	G	C	-0.013277	0.00685152	0.325936	0.333232	FALSE	TRUE	FALSE	ieu-a-1165	14	104143237	0.0284066	37954	0.809404	Breast cancer (Survival) || id:ieu-a-1165	Breast cancer (Survival)	Breast cancer (Survival) || ||	TRUE	igd	NA	NA	NA	NA	NA	NA	NA	14	104143237	0.002122	3.92871e-10	NA	ieu-b-4812	25 hydroxyvitamin D level || id:ieu-b-4812	TRUE	reported	igd	2	TRUE
72	rs71601787	A	G	A	G	0.042219	-0.0165541	0.328009	0.314514	FALSE	FALSE	FALSE	ieu-a-1165	4	72866015	0.0347873	37954	0.63417	Breast cancer (Survival) || id:ieu-a-1165	Breast cancer (Survival)	Breast cancer (Survival) || ||	TRUE	igd	NA	NA	NA	NA	NA	NA	NA	4	72866015	0.002073	3.34041e-92	NA	ieu-b-4812	25 hydroxyvitamin D level || id:ieu-b-4812	TRUE	reported	igd	2	TRUE
73	rs7178572	G	A	G	A	-0.01449	-0.0145446	0.711051	0.708299	FALSE	FALSE	FALSE	ieu-a-1165	15	77747190	0.0290094	37954	0.616108	Breast cancer (Survival) || id:ieu-a-1165	Breast cancer (Survival)	Breast cancer (Survival) || ||	TRUE	igd	NA	NA	NA	NA	NA	NA	NA	15	77747190	0.002151	1.62368e-11	NA	ieu-b-4812	25 hydroxyvitamin D level || id:ieu-b-4812	TRUE	reported	igd	2	TRUE
74	rs72665698	G	T	G	T	0.013976	-0.0350037	0.223334	0.224999	FALSE	FALSE	FALSE	ieu-a-1165	1	41775589	0.0325384	37954	0.282031	Breast cancer (Survival) || id:ieu-a-1165	Breast cancer (Survival)	Breast cancer (Survival) || ||	TRUE	igd	NA	NA	NA	NA	NA	NA	NA	1	41775589	0.00233	1.99416e-09	NA	ieu-b-4812	25 hydroxyvitamin D level || id:ieu-b-4812	TRUE	reported	igd	2	TRUE
75	rs73015021	G	A	G	A	0.023034	-0.0436074	0.121031	0.112788	FALSE	FALSE	FALSE	ieu-a-1165	19	11192915	0.0487113	37954	0.370669	Breast cancer (Survival) || id:ieu-a-1165	Breast cancer (Survival)	Breast cancer (Survival) || ||	TRUE	igd	NA	NA	NA	NA	NA	NA	NA	19	11192915	0.002983	1.14736e-14	NA	ieu-b-4812	25 hydroxyvitamin D level || id:ieu-b-4812	TRUE	reported	igd	2	TRUE
76	rs7519574	A	G	A	G	0.016991	-0.021539	0.181694	0.169233	FALSE	FALSE	FALSE	ieu-a-1165	1	34726552	0.0394939	37954	0.585493	Breast cancer (Survival) || id:ieu-a-1165	Breast cancer (Survival)	Breast cancer (Survival) || ||	TRUE	igd	NA	NA	NA	NA	NA	NA	NA	1	34726552	0.002536	2.08545e-11	NA	ieu-b-4812	25 hydroxyvitamin D level || id:ieu-b-4812	TRUE	reported	igd	2	TRUE
77	rs7528419	G	A	G	A	0.019031	0.0698251	0.224958	0.22218	FALSE	FALSE	FALSE	ieu-a-1165	1	109817192	0.031999	37954	0.0291018	Breast cancer (Survival) || id:ieu-a-1165	Breast cancer (Survival)	Breast cancer (Survival) || ||	TRUE	igd	NA	NA	NA	NA	NA	NA	NA	1	109817192	0.002321	2.41435e-16	NA	ieu-b-4812	25 hydroxyvitamin D level || id:ieu-b-4812	TRUE	reported	igd	2	TRUE
78	rs7569755	A	G	A	G	0.013923	0.0751732	0.292374	0.273471	FALSE	FALSE	FALSE	ieu-a-1165	2	118648261	0.0299466	37954	0.0120648	Breast cancer (Survival) || id:ieu-a-1165	Breast cancer (Survival)	Breast cancer (Survival) || ||	TRUE	igd	NA	NA	NA	NA	NA	NA	NA	2	118648261	0.002142	8.03156e-11	NA	ieu-b-4812	25 hydroxyvitamin D level || id:ieu-b-4812	TRUE	reported	igd	2	TRUE
79	rs75741381	G	C	G	C	-0.016339	-0.032012	0.150645	0.155025	FALSE	TRUE	FALSE	ieu-a-1165	7	100809458	0.0442444	37954	0.469357	Breast cancer (Survival) || id:ieu-a-1165	Breast cancer (Survival)	Breast cancer (Survival) || ||	TRUE	igd	NA	NA	NA	NA	NA	NA	NA	7	100809458	0.002731	2.19346e-09	NA	ieu-b-4812	25 hydroxyvitamin D level || id:ieu-b-4812	TRUE	reported	igd	2	TRUE
80	rs7657132	G	A	G	A	-0.014947	0.00114979	0.318324	0.311564	FALSE	FALSE	FALSE	ieu-a-1165	4	73416601	0.0346872	37954	0.973557	Breast cancer (Survival) || id:ieu-a-1165	Breast cancer (Survival)	Breast cancer (Survival) || ||	TRUE	igd	NA	NA	NA	NA	NA	NA	NA	4	73416601	0.002089	8.3618e-13	NA	ieu-b-4812	25 hydroxyvitamin D level || id:ieu-b-4812	TRUE	reported	igd	2	TRUE
81	rs7699711	T	G	T	G	-0.02864	-0.048662	0.454848	0.478479	FALSE	FALSE	FALSE	ieu-a-1165	4	69947596	0.0269889	37954	0.0713822	Breast cancer (Survival) || id:ieu-a-1165	Breast cancer (Survival)	Breast cancer (Survival) || ||	TRUE	igd	NA	NA	NA	NA	NA	NA	NA	4	69947596	0.001949	6.96947e-49	NA	ieu-b-4812	25 hydroxyvitamin D level || id:ieu-b-4812	TRUE	reported	igd	2	TRUE
82	rs7718395	G	C	G	C	0.012632	0.0301654	0.319522	0.330133	FALSE	TRUE	FALSE	ieu-a-1165	5	118652574	0.0315889	37954	0.33961	Breast cancer (Survival) || id:ieu-a-1165	Breast cancer (Survival)	Breast cancer (Survival) || ||	TRUE	igd	NA	NA	NA	NA	NA	NA	NA	5	118652574	0.002096	1.67325e-09	NA	ieu-b-4812	25 hydroxyvitamin D level || id:ieu-b-4812	TRUE	reported	igd	2	TRUE
83	rs7724488	G	A	G	A	0.011689	-0.0518937	0.432626	0.42269	FALSE	FALSE	FALSE	ieu-a-1165	5	148051895	0.027327	37954	0.0575652	Breast cancer (Survival) || id:ieu-a-1165	Breast cancer (Survival)	Breast cancer (Survival) || ||	TRUE	igd	NA	NA	NA	NA	NA	NA	NA	5	148051895	0.001988	4.10819e-09	NA	ieu-b-4812	25 hydroxyvitamin D level || id:ieu-b-4812	TRUE	reported	igd	2	TRUE
84	rs77924615	A	G	A	G	-0.015792	-0.0485488	0.197773	0.199453	FALSE	FALSE	FALSE	ieu-a-1165	16	20392332	0.0366452	37954	0.185226	Breast cancer (Survival) || id:ieu-a-1165	Breast cancer (Survival)	Breast cancer (Survival) || ||	TRUE	igd	NA	NA	NA	NA	NA	NA	NA	16	20392332	0.002464	1.4639e-10	NA	ieu-b-4812	25 hydroxyvitamin D level || id:ieu-b-4812	TRUE	reported	igd	2	TRUE
85	rs7828742	G	A	G	A	-0.02193	0.0126709	0.596853	0.597675	FALSE	FALSE	FALSE	ieu-a-1165	8	116960729	0.0303959	37954	0.676779	Breast cancer (Survival) || id:ieu-a-1165	Breast cancer (Survival)	Breast cancer (Survival) || ||	TRUE	igd	NA	NA	NA	NA	NA	NA	NA	8	116960729	0.00199	3.05703e-28	NA	ieu-b-4812	25 hydroxyvitamin D level || id:ieu-b-4812	TRUE	reported	igd	2	TRUE
86	rs78649910	A	T	A	T	-0.018331	-0.00626419	0.110004	0.113129	FALSE	TRUE	FALSE	ieu-a-1165	4	3482213	0.0449607	37954	0.889193	Breast cancer (Survival) || id:ieu-a-1165	Breast cancer (Survival)	Breast cancer (Survival) || ||	TRUE	igd	NA	NA	NA	NA	NA	NA	NA	4	3482213	0.003122	4.31718e-09	NA	ieu-b-4812	25 hydroxyvitamin D level || id:ieu-b-4812	TRUE	reported	igd	2	TRUE
87	rs7930750	T	C	T	C	-0.059888	-0.0141622	0.368144	0.370461	FALSE	FALSE	FALSE	ieu-a-1165	11	14452133	0.0282551	37954	0.61621	Breast cancer (Survival) || id:ieu-a-1165	Breast cancer (Survival)	Breast cancer (Survival) || ||	TRUE	igd	NA	NA	NA	NA	NA	NA	NA	11	14452133	0.002012	1.09648e-194	NA	ieu-b-4812	25 hydroxyvitamin D level || id:ieu-b-4812	TRUE	reported	igd	2	TRUE
88	rs8018720	C	G	C	G	-0.031949	0.0139796	0.820235	0.835358	FALSE	TRUE	FALSE	ieu-a-1165	14	39556185	0.0370079	37954	0.705619	Breast cancer (Survival) || id:ieu-a-1165	Breast cancer (Survival)	Breast cancer (Survival) || ||	TRUE	igd	NA	NA	NA	NA	NA	NA	NA	14	39556185	0.002546	4.0411e-36	NA	ieu-b-4812	25 hydroxyvitamin D level || id:ieu-b-4812	TRUE	reported	igd	2	TRUE
89	rs804280	A	C	A	C	0.013033	0.0657229	0.581959	0.597294	FALSE	FALSE	FALSE	ieu-a-1165	8	11612698	0.0274183	37954	0.0165276	Breast cancer (Survival) || id:ieu-a-1165	Breast cancer (Survival)	Breast cancer (Survival) || ||	TRUE	igd	NA	NA	NA	NA	NA	NA	NA	8	11612698	0.001978	4.42894e-11	NA	ieu-b-4812	25 hydroxyvitamin D level || id:ieu-b-4812	TRUE	reported	igd	2	TRUE
90	rs8063706	T	A	T	A	0.012968	0.00425391	0.272828	0.292933	FALSE	TRUE	FALSE	ieu-a-1165	16	11909552	0.0322368	37954	0.895017	Breast cancer (Survival) || id:ieu-a-1165	Breast cancer (Survival)	Breast cancer (Survival) || ||	TRUE	igd	NA	NA	NA	NA	NA	NA	NA	16	11909552	0.002198	3.63706e-09	NA	ieu-b-4812	25 hydroxyvitamin D level || id:ieu-b-4812	TRUE	reported	igd	2	TRUE
91	rs8091117	A	C	A	C	-0.024071	-0.0459613	0.065396	0.0688128	FALSE	FALSE	FALSE	ieu-a-1165	18	28919794	0.0559546	37954	0.411417	Breast cancer (Survival) || id:ieu-a-1165	Breast cancer (Survival)	Breast cancer (Survival) || ||	TRUE	igd	NA	NA	NA	NA	NA	NA	NA	18	28919794	0.003943	1.02967e-09	NA	ieu-b-4812	25 hydroxyvitamin D level || id:ieu-b-4812	TRUE	reported	igd	2	TRUE
92	rs867772	G	A	G	A	-0.013838	0.00944341	0.681808	0.703827	FALSE	FALSE	FALSE	ieu-a-1165	1	220972343	0.0307916	37954	0.759081	Breast cancer (Survival) || id:ieu-a-1165	Breast cancer (Survival)	Breast cancer (Survival) || ||	TRUE	igd	NA	NA	NA	NA	NA	NA	NA	1	220972343	0.002091	3.64334e-11	NA	ieu-b-4812	25 hydroxyvitamin D level || id:ieu-b-4812	TRUE	reported	igd	2	TRUE
93	rs9423639	T	C	T	C	-0.011997	0.0430463	0.274575	0.271829	FALSE	FALSE	FALSE	ieu-a-1165	10	5538801	0.0301003	37954	0.15269	Breast cancer (Survival) || id:ieu-a-1165	Breast cancer (Survival)	Breast cancer (Survival) || ||	TRUE	igd	NA	NA	NA	NA	NA	NA	NA	10	5538801	0.002185	4.00535e-08	NA	ieu-b-4812	25 hydroxyvitamin D level || id:ieu-b-4812	TRUE	reported	igd	2	TRUE
94	rs942380	G	A	G	A	0.011434	-0.0161309	0.594833	0.594793	FALSE	FALSE	FALSE	ieu-a-1165	6	121854778	0.027511	37954	0.557645	Breast cancer (Survival) || id:ieu-a-1165	Breast cancer (Survival)	Breast cancer (Survival) || ||	TRUE	igd	NA	NA	NA	NA	NA	NA	NA	6	121854778	0.001981	7.84133e-09	NA	ieu-b-4812	25 hydroxyvitamin D level || id:ieu-b-4812	TRUE	reported	igd	2	TRUE
95	rs9476310	T	C	T	C	0.011133	-0.0302445	0.511302	0.51386	FALSE	FALSE	FALSE	ieu-a-1165	6	57767576	0.0313585	37954	0.334807	Breast cancer (Survival) || id:ieu-a-1165	Breast cancer (Survival)	Breast cancer (Survival) || ||	TRUE	igd	NA	NA	NA	NA	NA	NA	NA	6	57767576	0.001948	1.09645e-08	NA	ieu-b-4812	25 hydroxyvitamin D level || id:ieu-b-4812	TRUE	reported	igd	2	TRUE
96	rs9569235	C	A	C	A	-0.012727	-0.0278389	0.284762	0.285292	FALSE	FALSE	FALSE	ieu-a-1165	13	55794226	0.0313928	37954	0.375191	Breast cancer (Survival) || id:ieu-a-1165	Breast cancer (Survival)	Breast cancer (Survival) || ||	TRUE	igd	NA	NA	NA	NA	NA	NA	NA	13	55794226	0.002189	6.09719e-09	NA	ieu-b-4812	25 hydroxyvitamin D level || id:ieu-b-4812	TRUE	reported	igd	2	TRUE
97	rs960596	T	C	T	C	0.012414	-0.021001	0.339588	0.346423	FALSE	FALSE	FALSE	ieu-a-1165	22	41393520	0.0296473	37954	0.47872	Breast cancer (Survival) || id:ieu-a-1165	Breast cancer (Survival)	Breast cancer (Survival) || ||	TRUE	igd	NA	NA	NA	NA	NA	NA	NA	22	41393520	0.002076	2.23455e-09	NA	ieu-b-4812	25 hydroxyvitamin D level || id:ieu-b-4812	TRUE	reported	igd	2	TRUE
98	rs964184	C	G	C	G	0.03977	0.00884346	0.863547	0.863197	FALSE	TRUE	FALSE	ieu-a-1165	11	116648917	0.0389732	37954	0.820493	Breast cancer (Survival) || id:ieu-a-1165	Breast cancer (Survival)	Breast cancer (Survival) || ||	TRUE	igd	NA	NA	NA	NA	NA	NA	NA	11	116648917	0.002858	5.11211e-44	NA	ieu-b-4812	25 hydroxyvitamin D level || id:ieu-b-4812	TRUE	reported	igd	2	TRUE
99	rs9668081	T	C	T	C	0.0116	0.0123824	0.47058	0.478729	FALSE	FALSE	FALSE	ieu-a-1165	12	38602911	0.0337751	37954	0.713908	Breast cancer (Survival) || id:ieu-a-1165	Breast cancer (Survival)	Breast cancer (Survival) || ||	TRUE	igd	NA	NA	NA	NA	NA	NA	NA	12	38602911	0.001988	5.37873e-09	NA	ieu-b-4812	25 hydroxyvitamin D level || id:ieu-b-4812	TRUE	reported	igd	2	TRUE

## Sheet: S2
	SNP	effect_allele.exposure	other_allele.exposure	effect_allele.outcome	other_allele.outcome	beta.exposure	beta.outcome	eaf.exposure	eaf.outcome	remove	palindromic	ambiguous	id.outcome	chr	pos	se.outcome	samplesize.outcome	pval.outcome	outcome	originalname.outcome	outcome.deprecated	mr_keep.outcome	data_source.outcome	proxy.outcome	target_snp.outcome	proxy_snp.outcome	target_a1.outcome	target_a2.outcome	proxy_a1.outcome	proxy_a2.outcome	chr.exposure	pos.exposure	se.exposure	pval.exposure	samplesize.exposure	id.exposure	exposure	mr_keep.exposure	pval_origin.exposure	data_source.exposure	action	mr_keep
1	rs10085881	C	T	C	T	-0.014073	-0.0460082	0.284529	0.287642	FALSE	FALSE	FALSE	ieu-a-1164	7	21577960	0.0457354	23059	0.314432	ER+ Breast cancer (Survival) || id:ieu-a-1164	ER+ Breast cancer (Survival)	ER+ Breast cancer (Survival) || ||	TRUE	igd	NA	NA	NA	NA	NA	NA	NA	7	21577960	0.002165	8.02e-11	NA	ieu-b-4812	25 hydroxyvitamin D level || id:ieu-b-4812	TRUE	reported	igd	2	TRUE
2	rs1011468	A	G	A	G	-0.013795	-0.0240663	0.475748	0.463575	FALSE	FALSE	FALSE	ieu-a-1164	7	104613791	0.0399991	23059	0.547394	ER+ Breast cancer (Survival) || id:ieu-a-1164	ER+ Breast cancer (Survival)	ER+ Breast cancer (Survival) || ||	TRUE	igd	NA	NA	NA	NA	NA	NA	NA	7	104613791	0.001946	1.35e-12	NA	ieu-b-4812	25 hydroxyvitamin D level || id:ieu-b-4812	TRUE	reported	igd	2	TRUE
3	rs10127775	T	A	T	A	0.011801	-0.0281866	0.604643	0.585493	FALSE	TRUE	FALSE	ieu-a-1164	1	230295789	0.0501738	23059	0.574266	ER+ Breast cancer (Survival) || id:ieu-a-1164	ER+ Breast cancer (Survival)	ER+ Breast cancer (Survival) || ||	TRUE	igd	NA	NA	NA	NA	NA	NA	NA	1	230295789	0.001997	3.43e-09	NA	ieu-b-4812	25 hydroxyvitamin D level || id:ieu-b-4812	TRUE	reported	igd	2	TRUE
4	rs1047891	A	C	A	C	-0.014168	-0.00511057	0.316449	0.327715	FALSE	FALSE	FALSE	ieu-a-1164	2	211540507	0.0470028	23059	0.913417	ER+ Breast cancer (Survival) || id:ieu-a-1164	ER+ Breast cancer (Survival)	ER+ Breast cancer (Survival) || ||	TRUE	igd	NA	NA	NA	NA	NA	NA	NA	2	211540507	0.002088	1.16e-11	NA	ieu-b-4812	25 hydroxyvitamin D level || id:ieu-b-4812	TRUE	reported	igd	2	TRUE
5	rs1048328	A	G	A	G	0.028256	-0.148094	0.079719	0.0814253	FALSE	FALSE	FALSE	ieu-a-1164	19	51527364	0.0751756	23059	0.0488416	ER+ Breast cancer (Survival) || id:ieu-a-1164	ER+ Breast cancer (Survival)	ER+ Breast cancer (Survival) || ||	TRUE	igd	NA	NA	NA	NA	NA	NA	NA	19	51527364	0.003599	4.12e-15	NA	ieu-b-4812	25 hydroxyvitamin D level || id:ieu-b-4812	TRUE	reported	igd	2	TRUE
6	rs10771090	G	A	G	A	-0.010681	-0.0524039	0.475398	0.476518	FALSE	FALSE	FALSE	ieu-a-1164	12	24588749	0.0394233	23059	0.183762	ER+ Breast cancer (Survival) || id:ieu-a-1164	ER+ Breast cancer (Survival)	ER+ Breast cancer (Survival) || ||	TRUE	igd	NA	NA	NA	NA	NA	NA	NA	12	24588749	0.00195	4.32e-08	NA	ieu-b-4812	25 hydroxyvitamin D level || id:ieu-b-4812	TRUE	reported	igd	2	TRUE
7	rs10818769	G	C	G	C	-0.016972	-0.0469161	0.856966	0.85605	FALSE	TRUE	FALSE	ieu-a-1164	9	125719923	0.0562797	23059	0.404492	ER+ Breast cancer (Survival) || id:ieu-a-1164	ER+ Breast cancer (Survival)	ER+ Breast cancer (Survival) || ||	TRUE	igd	NA	NA	NA	NA	NA	NA	NA	9	125719923	0.00287	3.35e-09	NA	ieu-b-4812	25 hydroxyvitamin D level || id:ieu-b-4812	TRUE	reported	igd	2	TRUE
8	rs10859995	C	T	C	T	-0.039396	0.0341398	0.581322	0.599524	FALSE	FALSE	FALSE	ieu-a-1164	12	96375682	0.04046	23059	0.398786	ER+ Breast cancer (Survival) || id:ieu-a-1164	ER+ Breast cancer (Survival)	ER+ Breast cancer (Survival) || ||	TRUE	igd	NA	NA	NA	NA	NA	NA	NA	12	96375682	0.001971	7.03e-89	NA	ieu-b-4812	25 hydroxyvitamin D level || id:ieu-b-4812	TRUE	reported	igd	2	TRUE
9	rs10887718	T	C	T	C	-0.012476	-0.0036366	0.527362	0.539408	FALSE	FALSE	FALSE	ieu-a-1164	10	82042624	0.0401392	23059	0.927811	ER+ Breast cancer (Survival) || id:ieu-a-1164	ER+ Breast cancer (Survival)	ER+ Breast cancer (Survival) || ||	TRUE	igd	NA	NA	NA	NA	NA	NA	NA	10	82042624	0.001946	1.44e-10	NA	ieu-b-4812	25 hydroxyvitamin D level || id:ieu-b-4812	TRUE	reported	igd	2	TRUE
10	rs10908469	C	A	C	A	0.016044	-0.114537	0.269894	0.277552	FALSE	FALSE	FALSE	ieu-a-1164	1	155468732	0.0453956	23059	0.0116327	ER+ Breast cancer (Survival) || id:ieu-a-1164	ER+ Breast cancer (Survival)	ER+ Breast cancer (Survival) || ||	TRUE	igd	NA	NA	NA	NA	NA	NA	NA	1	155468732	0.002187	2.2e-13	NA	ieu-b-4812	25 hydroxyvitamin D level || id:ieu-b-4812	TRUE	reported	igd	2	TRUE
11	rs11127048	A	G	A	G	0.018107	-0.00595506	0.616569	0.575899	FALSE	FALSE	FALSE	ieu-a-1164	2	27752463	0.0417042	23059	0.886454	ER+ Breast cancer (Survival) || id:ieu-a-1164	ER+ Breast cancer (Survival)	ER+ Breast cancer (Survival) || ||	TRUE	igd	NA	NA	NA	NA	NA	NA	NA	2	27752463	0.002038	6.41e-19	NA	ieu-b-4812	25 hydroxyvitamin D level || id:ieu-b-4812	TRUE	reported	igd	2	TRUE
12	rs112285002	T	C	T	C	0.060321	0.0902747	0.159529	0.114346	FALSE	FALSE	FALSE	ieu-a-1164	19	48374320	0.0673602	23059	0.180187	ER+ Breast cancer (Survival) || id:ieu-a-1164	ER+ Breast cancer (Survival)	ER+ Breast cancer (Survival) || ||	TRUE	igd	NA	NA	NA	NA	NA	NA	NA	19	48374320	0.002701	1.77e-110	NA	ieu-b-4812	25 hydroxyvitamin D level || id:ieu-b-4812	TRUE	reported	igd	2	TRUE
13	rs11500197	A	G	A	G	-0.012229	-0.0328093	0.26183	0.25783	FALSE	FALSE	FALSE	ieu-a-1164	11	27707409	0.0461827	23059	0.477442	ER+ Breast cancer (Survival) || id:ieu-a-1164	ER+ Breast cancer (Survival)	ER+ Breast cancer (Survival) || ||	TRUE	igd	NA	NA	NA	NA	NA	NA	NA	11	27707409	0.002227	3.99e-08	NA	ieu-b-4812	25 hydroxyvitamin D level || id:ieu-b-4812	TRUE	reported	igd	2	TRUE
14	rs11542462	A	G	A	G	-0.0218	0.0122109	0.133941	0.128061	FALSE	FALSE	FALSE	ieu-a-1164	16	82033810	0.071286	23059	0.863992	ER+ Breast cancer (Survival) || id:ieu-a-1164	ER+ Breast cancer (Survival)	ER+ Breast cancer (Survival) || ||	TRUE	igd	NA	NA	NA	NA	NA	NA	NA	16	82033810	0.002875	3.39e-14	NA	ieu-b-4812	25 hydroxyvitamin D level || id:ieu-b-4812	TRUE	reported	igd	2	TRUE
15	rs116472025	A	G	A	G	0.037298	0.074416	0.02789	0.0303812	FALSE	FALSE	FALSE	ieu-a-1164	4	99839056	0.143122	23059	0.6031	ER+ Breast cancer (Survival) || id:ieu-a-1164	ER+ Breast cancer (Survival)	ER+ Breast cancer (Survival) || ||	TRUE	igd	NA	NA	NA	NA	NA	NA	NA	4	99839056	0.006045	6.83e-10	NA	ieu-b-4812	25 hydroxyvitamin D level || id:ieu-b-4812	TRUE	reported	igd	2	TRUE
16	rs11830764	C	G	C	G	0.021939	-0.146565	0.067658	0.0640959	FALSE	TRUE	FALSE	ieu-a-1164	12	111515020	0.0967888	23059	0.129956	ER+ Breast cancer (Survival) || id:ieu-a-1164	ER+ Breast cancer (Survival)	ER+ Breast cancer (Survival) || ||	TRUE	igd	NA	NA	NA	NA	NA	NA	NA	12	111515020	0.003907	1.96e-08	NA	ieu-b-4812	25 hydroxyvitamin D level || id:ieu-b-4812	TRUE	reported	igd	2	TRUE
17	rs12123821	T	C	T	C	0.074472	-0.060974	0.04793	0.0523826	FALSE	FALSE	FALSE	ieu-a-1164	1	152179152	0.103316	23059	0.555077	ER+ Breast cancer (Survival) || id:ieu-a-1164	ER+ Breast cancer (Survival)	ER+ Breast cancer (Survival) || ||	TRUE	igd	NA	NA	NA	NA	NA	NA	NA	1	152179152	0.004583	2.25e-59	NA	ieu-b-4812	25 hydroxyvitamin D level || id:ieu-b-4812	TRUE	reported	igd	2	TRUE
18	rs12196316	C	T	C	T	-0.01242	0.0224309	0.301136	0.295638	FALSE	FALSE	FALSE	ieu-a-1164	6	22757900	0.0439223	23059	0.609565	ER+ Breast cancer (Survival) || id:ieu-a-1164	ER+ Breast cancer (Survival)	ER+ Breast cancer (Survival) || ||	TRUE	igd	NA	NA	NA	NA	NA	NA	NA	6	22757900	0.00213	5.51e-09	NA	ieu-b-4812	25 hydroxyvitamin D level || id:ieu-b-4812	TRUE	reported	igd	2	TRUE
19	rs1229984	C	T	C	T	-0.046854	0.108645	0.973099	0.960226	FALSE	FALSE	FALSE	ieu-a-1164	4	100239319	0.109535	23059	0.321259	ER+ Breast cancer (Survival) || id:ieu-a-1164	ER+ Breast cancer (Survival)	ER+ Breast cancer (Survival) || ||	TRUE	igd	NA	NA	NA	NA	NA	NA	NA	4	100239319	0.006481	4.85e-13	NA	ieu-b-4812	25 hydroxyvitamin D level || id:ieu-b-4812	TRUE	reported	igd	2	TRUE
20	rs12317268	G	A	G	A	-0.018528	-0.0205302	0.151589	0.182827	FALSE	FALSE	FALSE	ieu-a-1164	12	21352541	0.0516352	23059	0.690924	ER+ Breast cancer (Survival) || id:ieu-a-1164	ER+ Breast cancer (Survival)	ER+ Breast cancer (Survival) || ||	TRUE	igd	NA	NA	NA	NA	NA	NA	NA	12	21352541	0.002717	9.15e-12	NA	ieu-b-4812	25 hydroxyvitamin D level || id:ieu-b-4812	TRUE	reported	igd	2	TRUE
21	rs12417758	C	T	C	T	0.011647	0.0689423	0.456308	0.473407	FALSE	FALSE	FALSE	ieu-a-1164	11	66076360	0.0459622	23059	0.13362	ER+ Breast cancer (Survival) || id:ieu-a-1164	ER+ Breast cancer (Survival)	ER+ Breast cancer (Survival) || ||	TRUE	igd	NA	NA	NA	NA	NA	NA	NA	11	66076360	0.001944	2.08e-09	NA	ieu-b-4812	25 hydroxyvitamin D level || id:ieu-b-4812	TRUE	reported	igd	2	TRUE
22	rs12803256	G	A	G	A	0.100325	-0.102992	0.770616	0.697914	FALSE	FALSE	FALSE	ieu-a-1164	11	71132868	0.0445087	23059	0.020669	ER+ Breast cancer (Survival) || id:ieu-a-1164	ER+ Breast cancer (Survival)	ER+ Breast cancer (Survival) || ||	TRUE	igd	NA	NA	NA	NA	NA	NA	NA	11	71132868	0.002325	1e-200	NA	ieu-b-4812	25 hydroxyvitamin D level || id:ieu-b-4812	TRUE	reported	igd	2	TRUE
23	rs13284054	C	T	C	T	0.01727	0.0786722	0.124389	0.121689	FALSE	FALSE	FALSE	ieu-a-1164	9	107669073	0.062495	23059	0.208082	ER+ Breast cancer (Survival) || id:ieu-a-1164	ER+ Breast cancer (Survival)	ER+ Breast cancer (Survival) || ||	TRUE	igd	NA	NA	NA	NA	NA	NA	NA	9	107669073	0.002998	8.39e-09	NA	ieu-b-4812	25 hydroxyvitamin D level || id:ieu-b-4812	TRUE	reported	igd	2	TRUE
24	rs138072379	T	C	T	C	0.042599	-0.0190638	0.020813	0.0206734	FALSE	FALSE	FALSE	ieu-a-1164	11	14332994	0.19052	23059	0.920295	ER+ Breast cancer (Survival) || id:ieu-a-1164	ER+ Breast cancer (Survival)	ER+ Breast cancer (Survival) || ||	TRUE	igd	NA	NA	NA	NA	NA	NA	NA	11	14332994	0.006897	6.56e-10	NA	ieu-b-4812	25 hydroxyvitamin D level || id:ieu-b-4812	TRUE	reported	igd	2	TRUE
25	rs146128209	G	A	G	A	-0.047027	-0.0142506	0.071443	0.0578795	FALSE	FALSE	FALSE	ieu-a-1164	11	14683683	0.0886287	23059	0.872259	ER+ Breast cancer (Survival) || id:ieu-a-1164	ER+ Breast cancer (Survival)	ER+ Breast cancer (Survival) || ||	TRUE	igd	NA	NA	NA	NA	NA	NA	NA	11	14683683	0.00377	1.03e-35	NA	ieu-b-4812	25 hydroxyvitamin D level || id:ieu-b-4812	TRUE	reported	igd	2	TRUE
26	rs174418	C	T	C	T	0.021901	0.00947461	0.595318	0.579925	FALSE	FALSE	FALSE	ieu-a-1164	15	58687603	0.0417193	23059	0.820343	ER+ Breast cancer (Survival) || id:ieu-a-1164	ER+ Breast cancer (Survival)	ER+ Breast cancer (Survival) || ||	TRUE	igd	NA	NA	NA	NA	NA	NA	NA	15	58687603	0.001987	2.99e-28	NA	ieu-b-4812	25 hydroxyvitamin D level || id:ieu-b-4812	TRUE	reported	igd	2	TRUE
27	rs17651741	A	G	A	G	-0.013446	0.00679601	0.193832	0.184266	FALSE	FALSE	FALSE	ieu-a-1164	15	38869666	0.0558774	23059	0.903197	ER+ Breast cancer (Survival) || id:ieu-a-1164	ER+ Breast cancer (Survival)	ER+ Breast cancer (Survival) || ||	TRUE	igd	NA	NA	NA	NA	NA	NA	NA	15	38869666	0.002465	4.9e-08	NA	ieu-b-4812	25 hydroxyvitamin D level || id:ieu-b-4812	TRUE	reported	igd	2	TRUE
28	rs1792214	G	T	G	T	0.016276	0.00421249	0.332173	0.332841	FALSE	FALSE	FALSE	ieu-a-1164	11	71069311	0.0474516	23059	0.929261	ER+ Breast cancer (Survival) || id:ieu-a-1164	ER+ Breast cancer (Survival)	ER+ Breast cancer (Survival) || ||	TRUE	igd	NA	NA	NA	NA	NA	NA	NA	11	71069311	0.002051	2.09e-15	NA	ieu-b-4812	25 hydroxyvitamin D level || id:ieu-b-4812	TRUE	reported	igd	2	TRUE
29	rs1800440	C	T	C	T	-0.014006	0.00311919	0.186202	0.171796	FALSE	FALSE	FALSE	ieu-a-1164	2	38298139	0.0523094	23059	0.952451	ER+ Breast cancer (Survival) || id:ieu-a-1164	ER+ Breast cancer (Survival)	ER+ Breast cancer (Survival) || ||	TRUE	igd	NA	NA	NA	NA	NA	NA	NA	2	38298139	0.002498	2.06e-08	NA	ieu-b-4812	25 hydroxyvitamin D level || id:ieu-b-4812	TRUE	reported	igd	2	TRUE
30	rs1800588	T	C	T	C	-0.029769	-0.0476858	0.21461	0.232215	FALSE	FALSE	FALSE	ieu-a-1164	15	58723675	0.0483626	23059	0.324131	ER+ Breast cancer (Survival) || id:ieu-a-1164	ER+ Breast cancer (Survival)	ER+ Breast cancer (Survival) || ||	TRUE	igd	NA	NA	NA	NA	NA	NA	NA	15	58723675	0.002366	2.65e-36	NA	ieu-b-4812	25 hydroxyvitamin D level || id:ieu-b-4812	TRUE	reported	igd	2	TRUE
31	rs182244780	A	G	A	G	-0.335327	-0.355312	0.013479	0.0101212	FALSE	FALSE	FALSE	ieu-a-1164	11	14385531	0.243341	23059	0.144252	ER+ Breast cancer (Survival) || id:ieu-a-1164	ER+ Breast cancer (Survival)	ER+ Breast cancer (Survival) || ||	TRUE	igd	NA	NA	NA	NA	NA	NA	NA	11	14385531	0.008516	1e-200	NA	ieu-b-4812	25 hydroxyvitamin D level || id:ieu-b-4812	TRUE	reported	igd	2	TRUE
32	rs1972994	T	A	T	A	-0.017509	0.0619802	0.64702	0.677159	FALSE	TRUE	FALSE	ieu-a-1164	3	85631142	0.0433016	23059	0.152327	ER+ Breast cancer (Survival) || id:ieu-a-1164	ER+ Breast cancer (Survival)	ER+ Breast cancer (Survival) || ||	TRUE	igd	NA	NA	NA	NA	NA	NA	NA	3	85631142	0.002036	7.99e-18	NA	ieu-b-4812	25 hydroxyvitamin D level || id:ieu-b-4812	TRUE	reported	igd	2	TRUE
33	rs2012736	A	C	A	C	-0.045584	0.101404	0.08152	0.0604786	FALSE	FALSE	FALSE	ieu-a-1164	2	234622379	0.0879387	23059	0.248862	ER+ Breast cancer (Survival) || id:ieu-a-1164	ER+ Breast cancer (Survival)	ER+ Breast cancer (Survival) || ||	TRUE	igd	NA	NA	NA	NA	NA	NA	NA	2	234622379	0.003595	7.65e-37	NA	ieu-b-4812	25 hydroxyvitamin D level || id:ieu-b-4812	TRUE	reported	igd	2	TRUE
34	rs2037511	A	G	A	G	0.016025	0.0586443	0.165391	0.170194	FALSE	FALSE	FALSE	ieu-a-1164	18	61366207	0.0622529	23059	0.346175	ER+ Breast cancer (Survival) || id:ieu-a-1164	ER+ Breast cancer (Survival)	ER+ Breast cancer (Survival) || ||	TRUE	igd	NA	NA	NA	NA	NA	NA	NA	18	61366207	0.002618	9.29e-10	NA	ieu-b-4812	25 hydroxyvitamin D level || id:ieu-b-4812	TRUE	reported	igd	2	TRUE
35	rs2074735	C	G	C	G	0.027256	0.100322	0.064197	0.0824446	FALSE	TRUE	FALSE	ieu-a-1164	22	31535872	0.0743447	23059	0.177204	ER+ Breast cancer (Survival) || id:ieu-a-1164	ER+ Breast cancer (Survival)	ER+ Breast cancer (Survival) || ||	TRUE	igd	NA	NA	NA	NA	NA	NA	NA	22	31535872	0.003969	6.55e-12	NA	ieu-b-4812	25 hydroxyvitamin D level || id:ieu-b-4812	TRUE	reported	igd	2	TRUE
36	rs2229742	C	G	C	G	-0.025738	-0.0554664	0.103928	0.112353	FALSE	TRUE	FALSE	ieu-a-1164	21	16339172	0.0811268	23059	0.494164	ER+ Breast cancer (Survival) || id:ieu-a-1164	ER+ Breast cancer (Survival)	ER+ Breast cancer (Survival) || ||	TRUE	igd	NA	NA	NA	NA	NA	NA	NA	21	16339172	0.00319	7.13e-16	NA	ieu-b-4812	25 hydroxyvitamin D level || id:ieu-b-4812	TRUE	reported	igd	2	TRUE
37	rs2245133	C	T	C	T	-0.020883	-0.023811	0.16631	0.172794	FALSE	FALSE	FALSE	ieu-a-1164	6	131931092	0.0528045	23059	0.652043	ER+ Breast cancer (Survival) || id:ieu-a-1164	ER+ Breast cancer (Survival)	ER+ Breast cancer (Survival) || ||	TRUE	igd	NA	NA	NA	NA	NA	NA	NA	6	131931092	0.002621	1.62e-15	NA	ieu-b-4812	25 hydroxyvitamin D level || id:ieu-b-4812	TRUE	reported	igd	2	TRUE
38	rs2607863	C	T	C	T	-0.024613	0.119382	0.942092	0.960543	FALSE	FALSE	FALSE	ieu-a-1164	10	88024443	0.118086	23059	0.31203	ER+ Breast cancer (Survival) || id:ieu-a-1164	ER+ Breast cancer (Survival)	ER+ Breast cancer (Survival) || ||	TRUE	igd	NA	NA	NA	NA	NA	NA	NA	10	88024443	0.004298	1.02e-08	NA	ieu-b-4812	25 hydroxyvitamin D level || id:ieu-b-4812	TRUE	reported	igd	2	TRUE
39	rs2762938	A	G	A	G	0.01327	0.0748189	0.585371	0.587179	FALSE	FALSE	FALSE	ieu-a-1164	20	52778335	0.0421323	23059	0.0757652	ER+ Breast cancer (Survival) || id:ieu-a-1164	ER+ Breast cancer (Survival)	ER+ Breast cancer (Survival) || ||	TRUE	igd	NA	NA	NA	NA	NA	NA	NA	20	52778335	0.002016	4.63e-11	NA	ieu-b-4812	25 hydroxyvitamin D level || id:ieu-b-4812	TRUE	reported	igd	2	TRUE
40	rs27774	A	G	A	G	-0.012072	0.0223229	0.292475	0.296055	FALSE	FALSE	FALSE	ieu-a-1164	5	87959033	0.0467591	23059	0.633076	ER+ Breast cancer (Survival) || id:ieu-a-1164	ER+ Breast cancer (Survival)	ER+ Breast cancer (Survival) || ||	TRUE	igd	NA	NA	NA	NA	NA	NA	NA	5	87959033	0.002138	1.64e-08	NA	ieu-b-4812	25 hydroxyvitamin D level || id:ieu-b-4812	TRUE	reported	igd	2	TRUE
41	rs2847500	A	G	A	G	-0.021129	0.08698	0.124391	0.133312	FALSE	FALSE	FALSE	ieu-a-1164	11	120114421	0.0639101	23059	0.173522	ER+ Breast cancer (Survival) || id:ieu-a-1164	ER+ Breast cancer (Survival)	ER+ Breast cancer (Survival) || ||	TRUE	igd	NA	NA	NA	NA	NA	NA	NA	11	120114421	0.002949	7.79e-13	NA	ieu-b-4812	25 hydroxyvitamin D level || id:ieu-b-4812	TRUE	reported	igd	2	TRUE
42	rs2909218	T	C	T	C	0.016894	-0.0205459	0.792744	0.801444	FALSE	FALSE	FALSE	ieu-a-1164	17	66464546	0.0493383	23059	0.677096	ER+ Breast cancer (Survival) || id:ieu-a-1164	ER+ Breast cancer (Survival)	ER+ Breast cancer (Survival) || ||	TRUE	igd	NA	NA	NA	NA	NA	NA	NA	17	66464546	0.002418	2.81e-12	NA	ieu-b-4812	25 hydroxyvitamin D level || id:ieu-b-4812	TRUE	reported	igd	2	TRUE
43	rs2934744	C	A	C	A	0.022405	0.0361888	0.356454	0.251226	FALSE	FALSE	FALSE	ieu-a-1164	1	63048276	0.049608	23059	0.465699	ER+ Breast cancer (Survival) || id:ieu-a-1164	ER+ Breast cancer (Survival)	ER+ Breast cancer (Survival) || ||	TRUE	igd	TRUE	rs2934744	rs34465969	C	A	C	A	1	63048045	0.002119	3.96e-26	NA	ieu-b-4812	25 hydroxyvitamin D level || id:ieu-b-4812	TRUE	reported	igd	2	TRUE
44	rs34293138	C	T	C	T	-0.012385	-0.0560877	0.306671	0.349007	FALSE	FALSE	FALSE	ieu-a-1164	3	49579017	0.0423137	23059	0.184998	ER+ Breast cancer (Survival) || id:ieu-a-1164	ER+ Breast cancer (Survival)	ER+ Breast cancer (Survival) || ||	TRUE	igd	NA	NA	NA	NA	NA	NA	NA	3	49579017	0.002102	3.82e-09	NA	ieu-b-4812	25 hydroxyvitamin D level || id:ieu-b-4812	TRUE	reported	igd	2	TRUE
45	rs34726834	T	C	T	C	0.013824	0.063727	0.253615	0.271763	FALSE	FALSE	FALSE	ieu-a-1164	8	25889606	0.044134	23059	0.148755	ER+ Breast cancer (Survival) || id:ieu-a-1164	ER+ Breast cancer (Survival)	ER+ Breast cancer (Survival) || ||	TRUE	igd	NA	NA	NA	NA	NA	NA	NA	8	25889606	0.002239	6.65e-10	NA	ieu-b-4812	25 hydroxyvitamin D level || id:ieu-b-4812	TRUE	reported	igd	2	TRUE
46	rs35733741	A	G	A	G	0.011696	-0.0567756	0.405263	0.415651	FALSE	FALSE	FALSE	ieu-a-1164	16	30945887	0.0403737	23059	0.159649	ER+ Breast cancer (Survival) || id:ieu-a-1164	ER+ Breast cancer (Survival)	ER+ Breast cancer (Survival) || ||	TRUE	igd	NA	NA	NA	NA	NA	NA	NA	16	30945887	0.001985	3.81e-09	NA	ieu-b-4812	25 hydroxyvitamin D level || id:ieu-b-4812	TRUE	reported	igd	2	TRUE
47	rs3750296	C	G	C	G	-0.020818	0.0131003	0.341423	0.352	FALSE	TRUE	FALSE	ieu-a-1164	1	17559656	0.0424045	23059	0.75737	ER+ Breast cancer (Survival) || id:ieu-a-1164	ER+ Breast cancer (Survival)	ER+ Breast cancer (Survival) || ||	TRUE	igd	NA	NA	NA	NA	NA	NA	NA	1	17559656	0.002042	2.09e-24	NA	ieu-b-4812	25 hydroxyvitamin D level || id:ieu-b-4812	TRUE	reported	igd	2	TRUE
48	rs3814995	T	C	T	C	-0.014733	-0.0826979	0.31224	0.328737	FALSE	FALSE	FALSE	ieu-a-1164	19	36342212	0.0610531	23059	0.175569	ER+ Breast cancer (Survival) || id:ieu-a-1164	ER+ Breast cancer (Survival)	ER+ Breast cancer (Survival) || ||	TRUE	igd	NA	NA	NA	NA	NA	NA	NA	19	36342212	0.002109	2.83e-12	NA	ieu-b-4812	25 hydroxyvitamin D level || id:ieu-b-4812	TRUE	reported	igd	2	TRUE
49	rs3816117	C	T	C	T	-0.01645	0.0246147	0.487129	0.487839	FALSE	FALSE	FALSE	ieu-a-1164	16	56996158	0.0402872	23059	0.541211	ER+ Breast cancer (Survival) || id:ieu-a-1164	ER+ Breast cancer (Survival)	ER+ Breast cancer (Survival) || ||	TRUE	igd	NA	NA	NA	NA	NA	NA	NA	16	56996158	0.001944	2.63e-17	NA	ieu-b-4812	25 hydroxyvitamin D level || id:ieu-b-4812	TRUE	reported	igd	2	TRUE
50	rs4121823	A	T	A	T	-0.016268	0.00709493	0.838088	0.830791	FALSE	TRUE	FALSE	ieu-a-1164	18	47144223	0.0570063	23059	0.900952	ER+ Breast cancer (Survival) || id:ieu-a-1164	ER+ Breast cancer (Survival)	ER+ Breast cancer (Survival) || ||	TRUE	igd	NA	NA	NA	NA	NA	NA	NA	18	47144223	0.002681	1.3e-09	NA	ieu-b-4812	25 hydroxyvitamin D level || id:ieu-b-4812	TRUE	reported	igd	2	TRUE
51	rs424132	A	T	A	T	-0.011697	0.024817	0.379871	0.332131	FALSE	TRUE	FALSE	ieu-a-1164	19	11941221	0.0506029	23059	0.623833	ER+ Breast cancer (Survival) || id:ieu-a-1164	ER+ Breast cancer (Survival)	ER+ Breast cancer (Survival) || ||	TRUE	igd	NA	NA	NA	NA	NA	NA	NA	19	11941221	0.002033	8.74e-09	NA	ieu-b-4812	25 hydroxyvitamin D level || id:ieu-b-4812	TRUE	reported	igd	2	TRUE
52	rs4267257	G	A	G	A	-0.014447	0.0203356	0.185272	0.187713	FALSE	FALSE	FALSE	ieu-a-1164	15	64098694	0.0564237	23059	0.718542	ER+ Breast cancer (Survival) || id:ieu-a-1164	ER+ Breast cancer (Survival)	ER+ Breast cancer (Survival) || ||	TRUE	igd	TRUE	rs4267257	rs80047978	G	A	A	G	15	64098137	0.002595	2.59e-08	NA	ieu-b-4812	25 hydroxyvitamin D level || id:ieu-b-4812	TRUE	reported	igd	2	TRUE
53	rs4364259	A	G	A	G	0.015798	0.0292535	0.205042	0.202648	FALSE	FALSE	FALSE	ieu-a-1164	4	15892159	0.0610468	23059	0.631798	ER+ Breast cancer (Survival) || id:ieu-a-1164	ER+ Breast cancer (Survival)	ER+ Breast cancer (Survival) || ||	TRUE	igd	NA	NA	NA	NA	NA	NA	NA	4	15892159	0.002422	6.91e-11	NA	ieu-b-4812	25 hydroxyvitamin D level || id:ieu-b-4812	TRUE	reported	igd	2	TRUE
54	rs4616820	T	C	T	C	-0.01104	-0.0401461	0.465968	0.460595	FALSE	FALSE	FALSE	ieu-a-1164	4	57745481	0.0413599	23059	0.331721	ER+ Breast cancer (Survival) || id:ieu-a-1164	ER+ Breast cancer (Survival)	ER+ Breast cancer (Survival) || ||	TRUE	igd	NA	NA	NA	NA	NA	NA	NA	4	57745481	0.001946	1.4e-08	NA	ieu-b-4812	25 hydroxyvitamin D level || id:ieu-b-4812	TRUE	reported	igd	2	TRUE
55	rs4635554	G	T	G	T	-0.012711	0.028031	0.336358	0.318305	FALSE	FALSE	FALSE	ieu-a-1164	2	21389659	0.0478076	23059	0.557654	ER+ Breast cancer (Survival) || id:ieu-a-1164	ER+ Breast cancer (Survival)	ER+ Breast cancer (Survival) || ||	TRUE	igd	NA	NA	NA	NA	NA	NA	NA	2	21389659	0.002057	6.44e-10	NA	ieu-b-4812	25 hydroxyvitamin D level || id:ieu-b-4812	TRUE	reported	igd	2	TRUE
56	rs4645189	T	C	T	C	0.023411	0.0601529	0.828626	0.835797	FALSE	FALSE	FALSE	ieu-a-1164	4	72359910	0.053867	23059	0.264126	ER+ Breast cancer (Survival) || id:ieu-a-1164	ER+ Breast cancer (Survival)	ER+ Breast cancer (Survival) || ||	TRUE	igd	NA	NA	NA	NA	NA	NA	NA	4	72359910	0.002608	2.79e-19	NA	ieu-b-4812	25 hydroxyvitamin D level || id:ieu-b-4812	TRUE	reported	igd	2	TRUE
57	rs466360	A	G	A	G	-0.011398	0.0200505	0.392078	0.396305	FALSE	FALSE	FALSE	ieu-a-1164	5	143898025	0.042375	23059	0.636094	ER+ Breast cancer (Survival) || id:ieu-a-1164	ER+ Breast cancer (Survival)	ER+ Breast cancer (Survival) || ||	TRUE	igd	NA	NA	NA	NA	NA	NA	NA	5	143898025	0.001996	1.13e-08	NA	ieu-b-4812	25 hydroxyvitamin D level || id:ieu-b-4812	TRUE	reported	igd	2	TRUE
58	rs4694423	A	C	A	C	-0.097279	-0.0364813	0.416808	0.407383	FALSE	FALSE	FALSE	ieu-a-1164	4	72554159	0.0442598	23059	0.409796	ER+ Breast cancer (Survival) || id:ieu-a-1164	ER+ Breast cancer (Survival)	ER+ Breast cancer (Survival) || ||	TRUE	igd	NA	NA	NA	NA	NA	NA	NA	4	72554159	0.001966	1e-200	NA	ieu-b-4812	25 hydroxyvitamin D level || id:ieu-b-4812	TRUE	reported	igd	2	TRUE
59	rs532436	A	G	A	G	-0.015051	0.0401272	0.184388	0.21272	FALSE	FALSE	FALSE	ieu-a-1164	9	136149830	0.0502194	23059	0.424269	ER+ Breast cancer (Survival) || id:ieu-a-1164	ER+ Breast cancer (Survival)	ER+ Breast cancer (Survival) || ||	TRUE	igd	NA	NA	NA	NA	NA	NA	NA	9	136149830	0.002515	2.17e-09	NA	ieu-b-4812	25 hydroxyvitamin D level || id:ieu-b-4812	TRUE	reported	igd	2	TRUE
60	rs55886116	T	G	T	G	0.014479	0.0455965	0.200874	0.251447	FALSE	FALSE	FALSE	ieu-a-1164	2	63068489	0.0467096	23059	0.32898	ER+ Breast cancer (Survival) || id:ieu-a-1164	ER+ Breast cancer (Survival)	ER+ Breast cancer (Survival) || ||	TRUE	igd	NA	NA	NA	NA	NA	NA	NA	2	63068489	0.002478	5.13e-09	NA	ieu-b-4812	25 hydroxyvitamin D level || id:ieu-b-4812	TRUE	reported	igd	2	TRUE
61	rs58073039	G	A	G	A	-0.014119	-0.00399623	0.298368	0.285979	FALSE	FALSE	FALSE	ieu-a-1164	4	88287363	0.045409	23059	0.929873	ER+ Breast cancer (Survival) || id:ieu-a-1164	ER+ Breast cancer (Survival)	ER+ Breast cancer (Survival) || ||	TRUE	igd	NA	NA	NA	NA	NA	NA	NA	4	88287363	0.002109	2.16e-11	NA	ieu-b-4812	25 hydroxyvitamin D level || id:ieu-b-4812	TRUE	reported	igd	2	TRUE
62	rs58542926	T	C	T	C	0.032488	-0.00716678	0.075847	0.0785522	FALSE	FALSE	FALSE	ieu-a-1164	19	19379549	0.0773107	23059	0.926141	ER+ Breast cancer (Survival) || id:ieu-a-1164	ER+ Breast cancer (Survival)	ER+ Breast cancer (Survival) || ||	TRUE	igd	NA	NA	NA	NA	NA	NA	NA	19	19379549	0.00367	8.57e-19	NA	ieu-b-4812	25 hydroxyvitamin D level || id:ieu-b-4812	TRUE	reported	igd	2	TRUE
63	rs6127099	T	A	T	A	-0.036797	-0.0415065	0.279034	0.280773	FALSE	TRUE	FALSE	ieu-a-1164	20	52731402	0.0475429	23059	0.382645	ER+ Breast cancer (Survival) || id:ieu-a-1164	ER+ Breast cancer (Survival)	ER+ Breast cancer (Survival) || ||	TRUE	igd	NA	NA	NA	NA	NA	NA	NA	20	52731402	0.002219	9.3e-62	NA	ieu-b-4812	25 hydroxyvitamin D level || id:ieu-b-4812	TRUE	reported	igd	2	TRUE
64	rs61747728	T	C	T	C	0.031656	0.0452119	0.038151	0.0463269	FALSE	FALSE	FALSE	ieu-a-1164	1	179526214	0.102492	23059	0.659121	ER+ Breast cancer (Survival) || id:ieu-a-1164	ER+ Breast cancer (Survival)	ER+ Breast cancer (Survival) || ||	TRUE	igd	NA	NA	NA	NA	NA	NA	NA	1	179526214	0.005074	4.41e-10	NA	ieu-b-4812	25 hydroxyvitamin D level || id:ieu-b-4812	TRUE	reported	igd	2	TRUE
65	rs61816766	C	T	C	T	0.084408	0.21782	0.032594	0.0232198	FALSE	FALSE	FALSE	ieu-a-1164	1	152319572	0.147193	23059	0.138919	ER+ Breast cancer (Survival) || id:ieu-a-1164	ER+ Breast cancer (Survival)	ER+ Breast cancer (Survival) || ||	TRUE	igd	NA	NA	NA	NA	NA	NA	NA	1	152319572	0.005637	1.09e-50	NA	ieu-b-4812	25 hydroxyvitamin D level || id:ieu-b-4812	TRUE	reported	igd	2	TRUE
66	rs61887417	A	G	A	G	-0.033638	0.103296	0.033589	0.0273055	FALSE	FALSE	FALSE	ieu-a-1164	11	70931788	0.164539	23059	0.530141	ER+ Breast cancer (Survival) || id:ieu-a-1164	ER+ Breast cancer (Survival)	ER+ Breast cancer (Survival) || ||	TRUE	igd	NA	NA	NA	NA	NA	NA	NA	11	70931788	0.005557	1.42e-09	NA	ieu-b-4812	25 hydroxyvitamin D level || id:ieu-b-4812	TRUE	reported	igd	2	TRUE
67	rs6438900	G	C	G	C	0.013584	-0.00169795	0.260706	0.279335	FALSE	TRUE	FALSE	ieu-a-1164	3	125148287	0.0477441	23059	0.97163	ER+ Breast cancer (Survival) || id:ieu-a-1164	ER+ Breast cancer (Survival)	ER+ Breast cancer (Survival) || ||	TRUE	igd	NA	NA	NA	NA	NA	NA	NA	3	125148287	0.002221	9.59e-10	NA	ieu-b-4812	25 hydroxyvitamin D level || id:ieu-b-4812	TRUE	reported	igd	2	TRUE
68	rs6698680	G	A	G	A	-0.011928	0.0118286	0.464195	0.462347	FALSE	FALSE	FALSE	ieu-a-1164	1	2329661	0.0412681	23059	0.774398	ER+ Breast cancer (Survival) || id:ieu-a-1164	ER+ Breast cancer (Survival)	ER+ Breast cancer (Survival) || ||	TRUE	igd	NA	NA	NA	NA	NA	NA	NA	1	2329661	0.001947	8.99e-10	NA	ieu-b-4812	25 hydroxyvitamin D level || id:ieu-b-4812	TRUE	reported	igd	2	TRUE
69	rs6724965	G	A	G	A	-0.016541	-0.0492972	0.171608	0.189626	FALSE	FALSE	FALSE	ieu-a-1164	2	101440151	0.0550339	23059	0.37038	ER+ Breast cancer (Survival) || id:ieu-a-1164	ER+ Breast cancer (Survival)	ER+ Breast cancer (Survival) || ||	TRUE	igd	NA	NA	NA	NA	NA	NA	NA	2	101440151	0.002573	1.29e-10	NA	ieu-b-4812	25 hydroxyvitamin D level || id:ieu-b-4812	TRUE	reported	igd	2	TRUE
70	rs6773343	T	C	T	C	0.01268	-0.00387165	0.720232	0.720603	FALSE	FALSE	FALSE	ieu-a-1164	3	141825598	0.0444355	23059	0.930568	ER+ Breast cancer (Survival) || id:ieu-a-1164	ER+ Breast cancer (Survival)	ER+ Breast cancer (Survival) || ||	TRUE	igd	NA	NA	NA	NA	NA	NA	NA	3	141825598	0.002171	5.2e-09	NA	ieu-b-4812	25 hydroxyvitamin D level || id:ieu-b-4812	TRUE	reported	igd	2	TRUE
71	rs7148857	G	C	G	C	-0.013277	0.00296735	0.325936	0.338411	FALSE	TRUE	FALSE	ieu-a-1164	14	104143237	0.0422284	23059	0.94398	ER+ Breast cancer (Survival) || id:ieu-a-1164	ER+ Breast cancer (Survival)	ER+ Breast cancer (Survival) || ||	TRUE	igd	NA	NA	NA	NA	NA	NA	NA	14	104143237	0.002122	3.93e-10	NA	ieu-b-4812	25 hydroxyvitamin D level || id:ieu-b-4812	TRUE	reported	igd	2	TRUE
72	rs71601787	A	G	A	G	0.042219	0.00329149	0.328009	0.316908	FALSE	FALSE	FALSE	ieu-a-1164	4	72866015	0.0522824	23059	0.949802	ER+ Breast cancer (Survival) || id:ieu-a-1164	ER+ Breast cancer (Survival)	ER+ Breast cancer (Survival) || ||	TRUE	igd	NA	NA	NA	NA	NA	NA	NA	4	72866015	0.002073	3.34e-92	NA	ieu-b-4812	25 hydroxyvitamin D level || id:ieu-b-4812	TRUE	reported	igd	2	TRUE
73	rs7178572	G	A	G	A	-0.01449	0.0196498	0.711051	0.711311	FALSE	FALSE	FALSE	ieu-a-1164	15	77747190	0.0431313	23059	0.648691	ER+ Breast cancer (Survival) || id:ieu-a-1164	ER+ Breast cancer (Survival)	ER+ Breast cancer (Survival) || ||	TRUE	igd	NA	NA	NA	NA	NA	NA	NA	15	77747190	0.002151	1.62e-11	NA	ieu-b-4812	25 hydroxyvitamin D level || id:ieu-b-4812	TRUE	reported	igd	2	TRUE
74	rs72665698	G	T	G	T	0.013976	0.0206684	0.223334	0.227475	FALSE	FALSE	FALSE	ieu-a-1164	1	41775589	0.0477973	23059	0.665439	ER+ Breast cancer (Survival) || id:ieu-a-1164	ER+ Breast cancer (Survival)	ER+ Breast cancer (Survival) || ||	TRUE	igd	NA	NA	NA	NA	NA	NA	NA	1	41775589	0.00233	1.99e-09	NA	ieu-b-4812	25 hydroxyvitamin D level || id:ieu-b-4812	TRUE	reported	igd	2	TRUE
75	rs73015021	G	A	G	A	0.023034	-0.0223286	0.121031	0.107682	FALSE	FALSE	FALSE	ieu-a-1164	19	11192915	0.074271	23059	0.763692	ER+ Breast cancer (Survival) || id:ieu-a-1164	ER+ Breast cancer (Survival)	ER+ Breast cancer (Survival) || ||	TRUE	igd	NA	NA	NA	NA	NA	NA	NA	19	11192915	0.002983	1.15e-14	NA	ieu-b-4812	25 hydroxyvitamin D level || id:ieu-b-4812	TRUE	reported	igd	2	TRUE
76	rs7519574	A	G	A	G	0.016991	-0.0459736	0.181694	0.169307	FALSE	FALSE	FALSE	ieu-a-1164	1	34726552	0.0601737	23059	0.444858	ER+ Breast cancer (Survival) || id:ieu-a-1164	ER+ Breast cancer (Survival)	ER+ Breast cancer (Survival) || ||	TRUE	igd	NA	NA	NA	NA	NA	NA	NA	1	34726552	0.002536	2.09e-11	NA	ieu-b-4812	25 hydroxyvitamin D level || id:ieu-b-4812	TRUE	reported	igd	2	TRUE
77	rs7528419	G	A	G	A	0.019031	0.0424928	0.224958	0.219922	FALSE	FALSE	FALSE	ieu-a-1164	1	109817192	0.0477172	23059	0.37319	ER+ Breast cancer (Survival) || id:ieu-a-1164	ER+ Breast cancer (Survival)	ER+ Breast cancer (Survival) || ||	TRUE	igd	NA	NA	NA	NA	NA	NA	NA	1	109817192	0.002321	2.41e-16	NA	ieu-b-4812	25 hydroxyvitamin D level || id:ieu-b-4812	TRUE	reported	igd	2	TRUE
78	rs7569755	A	G	A	G	0.013923	0.115762	0.292374	0.270861	FALSE	FALSE	FALSE	ieu-a-1164	2	118648261	0.0447482	23059	0.00968256	ER+ Breast cancer (Survival) || id:ieu-a-1164	ER+ Breast cancer (Survival)	ER+ Breast cancer (Survival) || ||	TRUE	igd	NA	NA	NA	NA	NA	NA	NA	2	118648261	0.002142	8.03e-11	NA	ieu-b-4812	25 hydroxyvitamin D level || id:ieu-b-4812	TRUE	reported	igd	2	TRUE
79	rs75741381	G	C	G	C	-0.016339	-0.0606787	0.150645	0.149571	FALSE	TRUE	FALSE	ieu-a-1164	7	100809458	0.0678762	23059	0.371342	ER+ Breast cancer (Survival) || id:ieu-a-1164	ER+ Breast cancer (Survival)	ER+ Breast cancer (Survival) || ||	TRUE	igd	NA	NA	NA	NA	NA	NA	NA	7	100809458	0.002731	2.19e-09	NA	ieu-b-4812	25 hydroxyvitamin D level || id:ieu-b-4812	TRUE	reported	igd	2	TRUE
80	rs7657132	G	A	G	A	-0.014947	0.0588152	0.318324	0.30046	FALSE	FALSE	FALSE	ieu-a-1164	4	73416601	0.0530141	23059	0.267247	ER+ Breast cancer (Survival) || id:ieu-a-1164	ER+ Breast cancer (Survival)	ER+ Breast cancer (Survival) || ||	TRUE	igd	NA	NA	NA	NA	NA	NA	NA	4	73416601	0.002089	8.36e-13	NA	ieu-b-4812	25 hydroxyvitamin D level || id:ieu-b-4812	TRUE	reported	igd	2	TRUE
81	rs7699711	T	G	T	G	-0.02864	-0.042164	0.454848	0.481123	FALSE	FALSE	FALSE	ieu-a-1164	4	69947596	0.039932	23059	0.291017	ER+ Breast cancer (Survival) || id:ieu-a-1164	ER+ Breast cancer (Survival)	ER+ Breast cancer (Survival) || ||	TRUE	igd	NA	NA	NA	NA	NA	NA	NA	4	69947596	0.001949	6.97e-49	NA	ieu-b-4812	25 hydroxyvitamin D level || id:ieu-b-4812	TRUE	reported	igd	2	TRUE
82	rs7718395	G	C	G	C	0.012632	0.053405	0.319522	0.336786	FALSE	TRUE	FALSE	ieu-a-1164	5	118652574	0.0473816	23059	0.25969	ER+ Breast cancer (Survival) || id:ieu-a-1164	ER+ Breast cancer (Survival)	ER+ Breast cancer (Survival) || ||	TRUE	igd	NA	NA	NA	NA	NA	NA	NA	5	118652574	0.002096	1.67e-09	NA	ieu-b-4812	25 hydroxyvitamin D level || id:ieu-b-4812	TRUE	reported	igd	2	TRUE
83	rs7724488	G	A	G	A	0.011689	-0.0578212	0.432626	0.411173	FALSE	FALSE	FALSE	ieu-a-1164	5	148051895	0.0409533	23059	0.157985	ER+ Breast cancer (Survival) || id:ieu-a-1164	ER+ Breast cancer (Survival)	ER+ Breast cancer (Survival) || ||	TRUE	igd	NA	NA	NA	NA	NA	NA	NA	5	148051895	0.001988	4.11e-09	NA	ieu-b-4812	25 hydroxyvitamin D level || id:ieu-b-4812	TRUE	reported	igd	2	TRUE
84	rs77924615	A	G	A	G	-0.015792	-0.0615912	0.197773	0.197687	FALSE	FALSE	FALSE	ieu-a-1164	16	20392332	0.0548396	23059	0.261389	ER+ Breast cancer (Survival) || id:ieu-a-1164	ER+ Breast cancer (Survival)	ER+ Breast cancer (Survival) || ||	TRUE	igd	NA	NA	NA	NA	NA	NA	NA	16	20392332	0.002464	1.46e-10	NA	ieu-b-4812	25 hydroxyvitamin D level || id:ieu-b-4812	TRUE	reported	igd	2	TRUE
85	rs7828742	G	A	G	A	-0.02193	0.00710504	0.596853	0.590945	FALSE	FALSE	FALSE	ieu-a-1164	8	116960729	0.0456966	23059	0.876441	ER+ Breast cancer (Survival) || id:ieu-a-1164	ER+ Breast cancer (Survival)	ER+ Breast cancer (Survival) || ||	TRUE	igd	NA	NA	NA	NA	NA	NA	NA	8	116960729	0.00199	3.06e-28	NA	ieu-b-4812	25 hydroxyvitamin D level || id:ieu-b-4812	TRUE	reported	igd	2	TRUE
86	rs78649910	A	T	A	T	-0.018331	0.0668128	0.110004	0.113459	FALSE	TRUE	FALSE	ieu-a-1164	4	3482213	0.0655259	23059	0.307899	ER+ Breast cancer (Survival) || id:ieu-a-1164	ER+ Breast cancer (Survival)	ER+ Breast cancer (Survival) || ||	TRUE	igd	NA	NA	NA	NA	NA	NA	NA	4	3482213	0.003122	4.32e-09	NA	ieu-b-4812	25 hydroxyvitamin D level || id:ieu-b-4812	TRUE	reported	igd	2	TRUE
87	rs7930750	T	C	T	C	-0.059888	-0.0234238	0.368144	0.357224	FALSE	FALSE	FALSE	ieu-a-1164	11	14452133	0.0422087	23059	0.578929	ER+ Breast cancer (Survival) || id:ieu-a-1164	ER+ Breast cancer (Survival)	ER+ Breast cancer (Survival) || ||	TRUE	igd	NA	NA	NA	NA	NA	NA	NA	11	14452133	0.002012	1.1e-194	NA	ieu-b-4812	25 hydroxyvitamin D level || id:ieu-b-4812	TRUE	reported	igd	2	TRUE
88	rs8018720	C	G	C	G	-0.031949	0.0630982	0.820235	0.8463	FALSE	TRUE	FALSE	ieu-a-1164	14	39556185	0.0561989	23059	0.261538	ER+ Breast cancer (Survival) || id:ieu-a-1164	ER+ Breast cancer (Survival)	ER+ Breast cancer (Survival) || ||	TRUE	igd	NA	NA	NA	NA	NA	NA	NA	14	39556185	0.002546	4.04e-36	NA	ieu-b-4812	25 hydroxyvitamin D level || id:ieu-b-4812	TRUE	reported	igd	2	TRUE
89	rs804280	A	C	A	C	0.013033	0.0742414	0.581959	0.61929	FALSE	FALSE	FALSE	ieu-a-1164	8	11612698	0.0409155	23059	0.0696001	ER+ Breast cancer (Survival) || id:ieu-a-1164	ER+ Breast cancer (Survival)	ER+ Breast cancer (Survival) || ||	TRUE	igd	NA	NA	NA	NA	NA	NA	NA	8	11612698	0.001978	4.43e-11	NA	ieu-b-4812	25 hydroxyvitamin D level || id:ieu-b-4812	TRUE	reported	igd	2	TRUE
90	rs8063706	T	A	T	A	0.012968	-0.0281933	0.272828	0.30356	FALSE	TRUE	FALSE	ieu-a-1164	16	11909552	0.0478835	23059	0.556002	ER+ Breast cancer (Survival) || id:ieu-a-1164	ER+ Breast cancer (Survival)	ER+ Breast cancer (Survival) || ||	TRUE	igd	NA	NA	NA	NA	NA	NA	NA	16	11909552	0.002198	3.64e-09	NA	ieu-b-4812	25 hydroxyvitamin D level || id:ieu-b-4812	TRUE	reported	igd	2	TRUE
91	rs8091117	A	C	A	C	-0.024071	0.0984835	0.065396	0.0653105	FALSE	FALSE	FALSE	ieu-a-1164	18	28919794	0.0817549	23059	0.22835	ER+ Breast cancer (Survival) || id:ieu-a-1164	ER+ Breast cancer (Survival)	ER+ Breast cancer (Survival) || ||	TRUE	igd	NA	NA	NA	NA	NA	NA	NA	18	28919794	0.003943	1.03e-09	NA	ieu-b-4812	25 hydroxyvitamin D level || id:ieu-b-4812	TRUE	reported	igd	2	TRUE
92	rs867772	G	A	G	A	-0.013838	-0.0734654	0.681808	0.703475	FALSE	FALSE	FALSE	ieu-a-1164	1	220972343	0.0449047	23059	0.101833	ER+ Breast cancer (Survival) || id:ieu-a-1164	ER+ Breast cancer (Survival)	ER+ Breast cancer (Survival) || ||	TRUE	igd	NA	NA	NA	NA	NA	NA	NA	1	220972343	0.002091	3.64e-11	NA	ieu-b-4812	25 hydroxyvitamin D level || id:ieu-b-4812	TRUE	reported	igd	2	TRUE
93	rs9423639	T	C	T	C	-0.011997	0.125975	0.274575	0.27019	FALSE	FALSE	FALSE	ieu-a-1164	10	5538801	0.0440346	23059	0.00422562	ER+ Breast cancer (Survival) || id:ieu-a-1164	ER+ Breast cancer (Survival)	ER+ Breast cancer (Survival) || ||	TRUE	igd	NA	NA	NA	NA	NA	NA	NA	10	5538801	0.002185	4.01e-08	NA	ieu-b-4812	25 hydroxyvitamin D level || id:ieu-b-4812	TRUE	reported	igd	2	TRUE
94	rs942380	G	A	G	A	0.011434	0.0162417	0.594833	0.61494	FALSE	FALSE	FALSE	ieu-a-1164	6	121854778	0.0415885	23059	0.696142	ER+ Breast cancer (Survival) || id:ieu-a-1164	ER+ Breast cancer (Survival)	ER+ Breast cancer (Survival) || ||	TRUE	igd	NA	NA	NA	NA	NA	NA	NA	6	121854778	0.001981	7.84e-09	NA	ieu-b-4812	25 hydroxyvitamin D level || id:ieu-b-4812	TRUE	reported	igd	2	TRUE
95	rs9476310	T	C	T	C	0.011133	-0.0256235	0.511302	0.519468	FALSE	FALSE	FALSE	ieu-a-1164	6	57767576	0.0473407	23059	0.58833	ER+ Breast cancer (Survival) || id:ieu-a-1164	ER+ Breast cancer (Survival)	ER+ Breast cancer (Survival) || ||	TRUE	igd	NA	NA	NA	NA	NA	NA	NA	6	57767576	0.001948	1.1e-08	NA	ieu-b-4812	25 hydroxyvitamin D level || id:ieu-b-4812	TRUE	reported	igd	2	TRUE
96	rs9569235	C	A	C	A	-0.012727	-0.00797776	0.284762	0.284233	FALSE	FALSE	FALSE	ieu-a-1164	13	55794226	0.0471575	23059	0.865661	ER+ Breast cancer (Survival) || id:ieu-a-1164	ER+ Breast cancer (Survival)	ER+ Breast cancer (Survival) || ||	TRUE	igd	NA	NA	NA	NA	NA	NA	NA	13	55794226	0.002189	6.1e-09	NA	ieu-b-4812	25 hydroxyvitamin D level || id:ieu-b-4812	TRUE	reported	igd	2	TRUE
97	rs960596	T	C	T	C	0.012414	-0.0277471	0.339588	0.348424	FALSE	FALSE	FALSE	ieu-a-1164	22	41393520	0.0437603	23059	0.526035	ER+ Breast cancer (Survival) || id:ieu-a-1164	ER+ Breast cancer (Survival)	ER+ Breast cancer (Survival) || ||	TRUE	igd	NA	NA	NA	NA	NA	NA	NA	22	41393520	0.002076	2.23e-09	NA	ieu-b-4812	25 hydroxyvitamin D level || id:ieu-b-4812	TRUE	reported	igd	2	TRUE
98	rs964184	C	G	C	G	0.03977	0.0701658	0.863547	0.868861	FALSE	TRUE	FALSE	ieu-a-1164	11	116648917	0.0588199	23059	0.232912	ER+ Breast cancer (Survival) || id:ieu-a-1164	ER+ Breast cancer (Survival)	ER+ Breast cancer (Survival) || ||	TRUE	igd	NA	NA	NA	NA	NA	NA	NA	11	116648917	0.002858	5.11e-44	NA	ieu-b-4812	25 hydroxyvitamin D level || id:ieu-b-4812	TRUE	reported	igd	2	TRUE
99	rs9668081	T	C	T	C	0.0116	-0.0261989	0.47058	0.485531	FALSE	FALSE	FALSE	ieu-a-1164	12	38602911	0.0524228	23059	0.617243	ER+ Breast cancer (Survival) || id:ieu-a-1164	ER+ Breast cancer (Survival)	ER+ Breast cancer (Survival) || ||	TRUE	igd	NA	NA	NA	NA	NA	NA	NA	12	38602911	0.001988	5.38e-09	NA	ieu-b-4812	25 hydroxyvitamin D level || id:ieu-b-4812	TRUE	reported	igd	2	TRUE

## Sheet: S3
	SNP	effect_allele.exposure	other_allele.exposure	effect_allele.outcome	other_allele.outcome	beta.exposure	beta.outcome	eaf.exposure	eaf.outcome	remove	palindromic	ambiguous	id.outcome	chr	pos	se.outcome	samplesize.outcome	pval.outcome	outcome	originalname.outcome	outcome.deprecated	mr_keep.outcome	data_source.outcome	proxy.outcome	target_snp.outcome	proxy_snp.outcome	target_a1.outcome	target_a2.outcome	proxy_a1.outcome	proxy_a2.outcome	chr.exposure	pos.exposure	se.exposure	pval.exposure	samplesize.exposure	id.exposure	exposure	mr_keep.exposure	pval_origin.exposure	data_source.exposure	action	mr_keep
1	rs10085881	C	T	C	T	-0.014073	0.00636322	0.284529	0.272361	FALSE	FALSE	FALSE	ieu-a-1163	7	21577960	0.0554529	6881	0.908643	ER- Breast cancer (Survival) || id:ieu-a-1163	ER- Breast cancer (Survival)	ER- Breast cancer (Survival) || ||	TRUE	igd	NA	NA	NA	NA	NA	NA	NA	7	21577960	0.002165	8.02e-11	NA	ieu-b-4812	25 hydroxyvitamin D level || id:ieu-b-4812	TRUE	reported	igd	2	TRUE
2	rs1011468	A	G	A	G	-0.013795	0.0779129	0.475748	0.469264	FALSE	FALSE	FALSE	ieu-a-1163	7	104613791	0.0480547	6881	0.104945	ER- Breast cancer (Survival) || id:ieu-a-1163	ER- Breast cancer (Survival)	ER- Breast cancer (Survival) || ||	TRUE	igd	NA	NA	NA	NA	NA	NA	NA	7	104613791	0.001946	1.35e-12	NA	ieu-b-4812	25 hydroxyvitamin D level || id:ieu-b-4812	TRUE	reported	igd	2	TRUE
3	rs10127775	T	A	T	A	0.011801	0.072812	0.604643	0.582222	FALSE	TRUE	FALSE	ieu-a-1163	1	230295789	0.0595475	6881	0.221422	ER- Breast cancer (Survival) || id:ieu-a-1163	ER- Breast cancer (Survival)	ER- Breast cancer (Survival) || ||	TRUE	igd	NA	NA	NA	NA	NA	NA	NA	1	230295789	0.001997	3.43e-09	NA	ieu-b-4812	25 hydroxyvitamin D level || id:ieu-b-4812	TRUE	reported	igd	2	TRUE
4	rs1047891	A	C	A	C	-0.014168	0.0121876	0.316449	0.344858	FALSE	FALSE	FALSE	ieu-a-1163	2	211540507	0.056426	6881	0.828993	ER- Breast cancer (Survival) || id:ieu-a-1163	ER- Breast cancer (Survival)	ER- Breast cancer (Survival) || ||	TRUE	igd	NA	NA	NA	NA	NA	NA	NA	2	211540507	0.002088	1.16e-11	NA	ieu-b-4812	25 hydroxyvitamin D level || id:ieu-b-4812	TRUE	reported	igd	2	TRUE
5	rs1048328	A	G	A	G	0.028256	-0.105153	0.079719	0.0833773	FALSE	FALSE	FALSE	ieu-a-1163	19	51527364	0.0887348	6881	0.236007	ER- Breast cancer (Survival) || id:ieu-a-1163	ER- Breast cancer (Survival)	ER- Breast cancer (Survival) || ||	TRUE	igd	NA	NA	NA	NA	NA	NA	NA	19	51527364	0.003599	4.12e-15	NA	ieu-b-4812	25 hydroxyvitamin D level || id:ieu-b-4812	TRUE	reported	igd	2	TRUE
6	rs10771090	G	A	G	A	-0.010681	0.0735019	0.475398	0.495472	FALSE	FALSE	FALSE	ieu-a-1163	12	24588749	0.0474287	6881	0.121205	ER- Breast cancer (Survival) || id:ieu-a-1163	ER- Breast cancer (Survival)	ER- Breast cancer (Survival) || ||	TRUE	igd	NA	NA	NA	NA	NA	NA	NA	12	24588749	0.00195	4.32e-08	NA	ieu-b-4812	25 hydroxyvitamin D level || id:ieu-b-4812	TRUE	reported	igd	2	TRUE
7	rs10818769	G	C	G	C	-0.016972	-0.0797979	0.856966	0.858072	FALSE	TRUE	FALSE	ieu-a-1163	9	125719923	0.0687885	6881	0.24603	ER- Breast cancer (Survival) || id:ieu-a-1163	ER- Breast cancer (Survival)	ER- Breast cancer (Survival) || ||	TRUE	igd	NA	NA	NA	NA	NA	NA	NA	9	125719923	0.00287	3.35e-09	NA	ieu-b-4812	25 hydroxyvitamin D level || id:ieu-b-4812	TRUE	reported	igd	2	TRUE
8	rs10859995	C	T	C	T	-0.039396	0.0160432	0.581322	0.593055	FALSE	FALSE	FALSE	ieu-a-1163	12	96375682	0.0479324	6881	0.737848	ER- Breast cancer (Survival) || id:ieu-a-1163	ER- Breast cancer (Survival)	ER- Breast cancer (Survival) || ||	TRUE	igd	NA	NA	NA	NA	NA	NA	NA	12	96375682	0.001971	7.03e-89	NA	ieu-b-4812	25 hydroxyvitamin D level || id:ieu-b-4812	TRUE	reported	igd	2	TRUE
9	rs10887718	T	C	T	C	-0.012476	-0.0232788	0.527362	0.528298	FALSE	FALSE	FALSE	ieu-a-1163	10	82042624	0.048258	6881	0.629535	ER- Breast cancer (Survival) || id:ieu-a-1163	ER- Breast cancer (Survival)	ER- Breast cancer (Survival) || ||	TRUE	igd	NA	NA	NA	NA	NA	NA	NA	10	82042624	0.001946	1.44e-10	NA	ieu-b-4812	25 hydroxyvitamin D level || id:ieu-b-4812	TRUE	reported	igd	2	TRUE
10	rs10908469	C	A	C	A	0.016044	-0.0608138	0.269894	0.275743	FALSE	FALSE	FALSE	ieu-a-1163	1	155468732	0.0542777	6881	0.262535	ER- Breast cancer (Survival) || id:ieu-a-1163	ER- Breast cancer (Survival)	ER- Breast cancer (Survival) || ||	TRUE	igd	NA	NA	NA	NA	NA	NA	NA	1	155468732	0.002187	2.2e-13	NA	ieu-b-4812	25 hydroxyvitamin D level || id:ieu-b-4812	TRUE	reported	igd	2	TRUE
11	rs11127048	A	G	A	G	0.018107	-0.0312788	0.616569	0.575791	FALSE	FALSE	FALSE	ieu-a-1163	2	27752463	0.051509	6881	0.543685	ER- Breast cancer (Survival) || id:ieu-a-1163	ER- Breast cancer (Survival)	ER- Breast cancer (Survival) || ||	TRUE	igd	NA	NA	NA	NA	NA	NA	NA	2	27752463	0.002038	6.41e-19	NA	ieu-b-4812	25 hydroxyvitamin D level || id:ieu-b-4812	TRUE	reported	igd	2	TRUE
12	rs112285002	T	C	T	C	0.060321	0.0892597	0.159529	0.109466	FALSE	FALSE	FALSE	ieu-a-1163	19	48374320	0.0804634	6881	0.267292	ER- Breast cancer (Survival) || id:ieu-a-1163	ER- Breast cancer (Survival)	ER- Breast cancer (Survival) || ||	TRUE	igd	NA	NA	NA	NA	NA	NA	NA	19	48374320	0.002701	1.77e-110	NA	ieu-b-4812	25 hydroxyvitamin D level || id:ieu-b-4812	TRUE	reported	igd	2	TRUE
13	rs11500197	A	G	A	G	-0.012229	0.0682367	0.26183	0.239984	FALSE	FALSE	FALSE	ieu-a-1163	11	27707409	0.0547954	6881	0.213021	ER- Breast cancer (Survival) || id:ieu-a-1163	ER- Breast cancer (Survival)	ER- Breast cancer (Survival) || ||	TRUE	igd	NA	NA	NA	NA	NA	NA	NA	11	27707409	0.002227	3.99e-08	NA	ieu-b-4812	25 hydroxyvitamin D level || id:ieu-b-4812	TRUE	reported	igd	2	TRUE
14	rs11542462	A	G	A	G	-0.0218	-0.0163923	0.133941	0.125061	FALSE	FALSE	FALSE	ieu-a-1163	16	82033810	0.0854086	6881	0.847799	ER- Breast cancer (Survival) || id:ieu-a-1163	ER- Breast cancer (Survival)	ER- Breast cancer (Survival) || ||	TRUE	igd	NA	NA	NA	NA	NA	NA	NA	16	82033810	0.002875	3.39e-14	NA	ieu-b-4812	25 hydroxyvitamin D level || id:ieu-b-4812	TRUE	reported	igd	2	TRUE
15	rs116472025	A	G	A	G	0.037298	0.0404697	0.02789	0.0257148	FALSE	FALSE	FALSE	ieu-a-1163	4	99839056	0.182122	6881	0.824149	ER- Breast cancer (Survival) || id:ieu-a-1163	ER- Breast cancer (Survival)	ER- Breast cancer (Survival) || ||	TRUE	igd	NA	NA	NA	NA	NA	NA	NA	4	99839056	0.006045	6.83e-10	NA	ieu-b-4812	25 hydroxyvitamin D level || id:ieu-b-4812	TRUE	reported	igd	2	TRUE
16	rs11830764	C	G	C	G	0.021939	0.150587	0.067658	0.0592594	FALSE	TRUE	FALSE	ieu-a-1163	12	111515020	0.11066	6881	0.173575	ER- Breast cancer (Survival) || id:ieu-a-1163	ER- Breast cancer (Survival)	ER- Breast cancer (Survival) || ||	TRUE	igd	NA	NA	NA	NA	NA	NA	NA	12	111515020	0.003907	1.96e-08	NA	ieu-b-4812	25 hydroxyvitamin D level || id:ieu-b-4812	TRUE	reported	igd	2	TRUE
17	rs12123821	T	C	T	C	0.074472	-0.108994	0.04793	0.0536777	FALSE	FALSE	FALSE	ieu-a-1163	1	152179152	0.127342	6881	0.392046	ER- Breast cancer (Survival) || id:ieu-a-1163	ER- Breast cancer (Survival)	ER- Breast cancer (Survival) || ||	TRUE	igd	NA	NA	NA	NA	NA	NA	NA	1	152179152	0.004583	2.25e-59	NA	ieu-b-4812	25 hydroxyvitamin D level || id:ieu-b-4812	TRUE	reported	igd	2	TRUE
18	rs12196316	C	T	C	T	-0.01242	-0.00596377	0.301136	0.302171	FALSE	FALSE	FALSE	ieu-a-1163	6	22757900	0.0530564	6881	0.910503	ER- Breast cancer (Survival) || id:ieu-a-1163	ER- Breast cancer (Survival)	ER- Breast cancer (Survival) || ||	TRUE	igd	NA	NA	NA	NA	NA	NA	NA	6	22757900	0.00213	5.51e-09	NA	ieu-b-4812	25 hydroxyvitamin D level || id:ieu-b-4812	TRUE	reported	igd	2	TRUE
19	rs1229984	C	T	C	T	-0.046854	-0.0143989	0.973099	0.952375	FALSE	FALSE	FALSE	ieu-a-1163	4	100239319	0.126288	6881	0.909225	ER- Breast cancer (Survival) || id:ieu-a-1163	ER- Breast cancer (Survival)	ER- Breast cancer (Survival) || ||	TRUE	igd	NA	NA	NA	NA	NA	NA	NA	4	100239319	0.006481	4.85e-13	NA	ieu-b-4812	25 hydroxyvitamin D level || id:ieu-b-4812	TRUE	reported	igd	2	TRUE
20	rs12317268	G	A	G	A	-0.018528	0.0691398	0.151589	0.193321	FALSE	FALSE	FALSE	ieu-a-1163	12	21352541	0.0599978	6881	0.249168	ER- Breast cancer (Survival) || id:ieu-a-1163	ER- Breast cancer (Survival)	ER- Breast cancer (Survival) || ||	TRUE	igd	NA	NA	NA	NA	NA	NA	NA	12	21352541	0.002717	9.15e-12	NA	ieu-b-4812	25 hydroxyvitamin D level || id:ieu-b-4812	TRUE	reported	igd	2	TRUE
21	rs12417758	C	T	C	T	0.011647	-0.0158392	0.456308	0.448222	FALSE	FALSE	FALSE	ieu-a-1163	11	66076360	0.055122	6881	0.773847	ER- Breast cancer (Survival) || id:ieu-a-1163	ER- Breast cancer (Survival)	ER- Breast cancer (Survival) || ||	TRUE	igd	NA	NA	NA	NA	NA	NA	NA	11	66076360	0.001944	2.08e-09	NA	ieu-b-4812	25 hydroxyvitamin D level || id:ieu-b-4812	TRUE	reported	igd	2	TRUE
22	rs12803256	G	A	G	A	0.100325	-0.054289	0.770616	0.709096	FALSE	FALSE	FALSE	ieu-a-1163	11	71132868	0.0545595	6881	0.319716	ER- Breast cancer (Survival) || id:ieu-a-1163	ER- Breast cancer (Survival)	ER- Breast cancer (Survival) || ||	TRUE	igd	NA	NA	NA	NA	NA	NA	NA	11	71132868	0.002325	1e-200	NA	ieu-b-4812	25 hydroxyvitamin D level || id:ieu-b-4812	TRUE	reported	igd	2	TRUE
23	rs13284054	C	T	C	T	0.01727	-0.0312008	0.124389	0.114966	FALSE	FALSE	FALSE	ieu-a-1163	9	107669073	0.0763919	6881	0.682956	ER- Breast cancer (Survival) || id:ieu-a-1163	ER- Breast cancer (Survival)	ER- Breast cancer (Survival) || ||	TRUE	igd	NA	NA	NA	NA	NA	NA	NA	9	107669073	0.002998	8.39e-09	NA	ieu-b-4812	25 hydroxyvitamin D level || id:ieu-b-4812	TRUE	reported	igd	2	TRUE
24	rs138072379	T	C	T	C	0.042599	-0.0551489	0.020813	0.0296516	FALSE	FALSE	FALSE	ieu-a-1163	11	14332994	0.209807	6881	0.792662	ER- Breast cancer (Survival) || id:ieu-a-1163	ER- Breast cancer (Survival)	ER- Breast cancer (Survival) || ||	TRUE	igd	NA	NA	NA	NA	NA	NA	NA	11	14332994	0.006897	6.56e-10	NA	ieu-b-4812	25 hydroxyvitamin D level || id:ieu-b-4812	TRUE	reported	igd	2	TRUE
25	rs146128209	G	A	G	A	-0.047027	0.247553	0.071443	0.0629902	FALSE	FALSE	FALSE	ieu-a-1163	11	14683683	0.0988689	6881	0.0122851	ER- Breast cancer (Survival) || id:ieu-a-1163	ER- Breast cancer (Survival)	ER- Breast cancer (Survival) || ||	TRUE	igd	NA	NA	NA	NA	NA	NA	NA	11	14683683	0.00377	1.03e-35	NA	ieu-b-4812	25 hydroxyvitamin D level || id:ieu-b-4812	TRUE	reported	igd	2	TRUE
26	rs174418	C	T	C	T	0.021901	-0.0330381	0.595318	0.593865	FALSE	FALSE	FALSE	ieu-a-1163	15	58687603	0.0494411	6881	0.503985	ER- Breast cancer (Survival) || id:ieu-a-1163	ER- Breast cancer (Survival)	ER- Breast cancer (Survival) || ||	TRUE	igd	NA	NA	NA	NA	NA	NA	NA	15	58687603	0.001987	2.99e-28	NA	ieu-b-4812	25 hydroxyvitamin D level || id:ieu-b-4812	TRUE	reported	igd	2	TRUE
27	rs17651741	A	G	A	G	-0.013446	0.0638225	0.193832	0.182779	FALSE	FALSE	FALSE	ieu-a-1163	15	38869666	0.0657781	6881	0.331912	ER- Breast cancer (Survival) || id:ieu-a-1163	ER- Breast cancer (Survival)	ER- Breast cancer (Survival) || ||	TRUE	igd	NA	NA	NA	NA	NA	NA	NA	15	38869666	0.002465	4.9e-08	NA	ieu-b-4812	25 hydroxyvitamin D level || id:ieu-b-4812	TRUE	reported	igd	2	TRUE
28	rs1792214	G	T	G	T	0.016276	-0.0388723	0.332173	0.343683	FALSE	FALSE	FALSE	ieu-a-1163	11	71069311	0.0561485	6881	0.488742	ER- Breast cancer (Survival) || id:ieu-a-1163	ER- Breast cancer (Survival)	ER- Breast cancer (Survival) || ||	TRUE	igd	NA	NA	NA	NA	NA	NA	NA	11	71069311	0.002051	2.09e-15	NA	ieu-b-4812	25 hydroxyvitamin D level || id:ieu-b-4812	TRUE	reported	igd	2	TRUE
29	rs1800440	C	T	C	T	-0.014006	-0.00236721	0.186202	0.187096	FALSE	FALSE	FALSE	ieu-a-1163	2	38298139	0.0600685	6881	0.968565	ER- Breast cancer (Survival) || id:ieu-a-1163	ER- Breast cancer (Survival)	ER- Breast cancer (Survival) || ||	TRUE	igd	NA	NA	NA	NA	NA	NA	NA	2	38298139	0.002498	2.06e-08	NA	ieu-b-4812	25 hydroxyvitamin D level || id:ieu-b-4812	TRUE	reported	igd	2	TRUE
30	rs1800588	T	C	T	C	-0.029769	0.052817	0.21461	0.223697	FALSE	FALSE	FALSE	ieu-a-1163	15	58723675	0.0570642	6881	0.354669	ER- Breast cancer (Survival) || id:ieu-a-1163	ER- Breast cancer (Survival)	ER- Breast cancer (Survival) || ||	TRUE	igd	NA	NA	NA	NA	NA	NA	NA	15	58723675	0.002366	2.65e-36	NA	ieu-b-4812	25 hydroxyvitamin D level || id:ieu-b-4812	TRUE	reported	igd	2	TRUE
31	rs182244780	A	G	A	G	-0.335327	0.42188	0.013479	0.0131218	FALSE	FALSE	FALSE	ieu-a-1163	11	14385531	0.216096	6881	0.0509049	ER- Breast cancer (Survival) || id:ieu-a-1163	ER- Breast cancer (Survival)	ER- Breast cancer (Survival) || ||	TRUE	igd	NA	NA	NA	NA	NA	NA	NA	11	14385531	0.008516	1e-200	NA	ieu-b-4812	25 hydroxyvitamin D level || id:ieu-b-4812	TRUE	reported	igd	2	TRUE
32	rs1972994	T	A	T	A	-0.017509	-0.0641247	0.64702	0.660415	FALSE	TRUE	FALSE	ieu-a-1163	3	85631142	0.0517166	6881	0.215003	ER- Breast cancer (Survival) || id:ieu-a-1163	ER- Breast cancer (Survival)	ER- Breast cancer (Survival) || ||	TRUE	igd	NA	NA	NA	NA	NA	NA	NA	3	85631142	0.002036	7.99e-18	NA	ieu-b-4812	25 hydroxyvitamin D level || id:ieu-b-4812	TRUE	reported	igd	2	TRUE
33	rs2012736	A	C	A	C	-0.045584	-0.0243073	0.08152	0.0642814	FALSE	FALSE	FALSE	ieu-a-1163	2	234622379	0.106427	6881	0.81934	ER- Breast cancer (Survival) || id:ieu-a-1163	ER- Breast cancer (Survival)	ER- Breast cancer (Survival) || ||	TRUE	igd	NA	NA	NA	NA	NA	NA	NA	2	234622379	0.003595	7.65e-37	NA	ieu-b-4812	25 hydroxyvitamin D level || id:ieu-b-4812	TRUE	reported	igd	2	TRUE
34	rs2037511	A	G	A	G	0.016025	0.0771761	0.165391	0.171985	FALSE	FALSE	FALSE	ieu-a-1163	18	61366207	0.072721	6881	0.28857	ER- Breast cancer (Survival) || id:ieu-a-1163	ER- Breast cancer (Survival)	ER- Breast cancer (Survival) || ||	TRUE	igd	NA	NA	NA	NA	NA	NA	NA	18	61366207	0.002618	9.29e-10	NA	ieu-b-4812	25 hydroxyvitamin D level || id:ieu-b-4812	TRUE	reported	igd	2	TRUE
35	rs2074735	C	G	C	G	0.027256	0.0187771	0.064197	0.0782237	FALSE	TRUE	FALSE	ieu-a-1163	22	31535872	0.0907213	6881	0.836029	ER- Breast cancer (Survival) || id:ieu-a-1163	ER- Breast cancer (Survival)	ER- Breast cancer (Survival) || ||	TRUE	igd	NA	NA	NA	NA	NA	NA	NA	22	31535872	0.003969	6.55e-12	NA	ieu-b-4812	25 hydroxyvitamin D level || id:ieu-b-4812	TRUE	reported	igd	2	TRUE
36	rs2229742	C	G	C	G	-0.025738	-0.0652281	0.103928	0.108342	FALSE	TRUE	FALSE	ieu-a-1163	21	16339172	0.0923012	6881	0.47976	ER- Breast cancer (Survival) || id:ieu-a-1163	ER- Breast cancer (Survival)	ER- Breast cancer (Survival) || ||	TRUE	igd	NA	NA	NA	NA	NA	NA	NA	21	16339172	0.00319	7.13e-16	NA	ieu-b-4812	25 hydroxyvitamin D level || id:ieu-b-4812	TRUE	reported	igd	2	TRUE
37	rs2245133	C	T	C	T	-0.020883	0.0826193	0.16631	0.164257	FALSE	FALSE	FALSE	ieu-a-1163	6	131931092	0.0626813	6881	0.187475	ER- Breast cancer (Survival) || id:ieu-a-1163	ER- Breast cancer (Survival)	ER- Breast cancer (Survival) || ||	TRUE	igd	NA	NA	NA	NA	NA	NA	NA	6	131931092	0.002621	1.62e-15	NA	ieu-b-4812	25 hydroxyvitamin D level || id:ieu-b-4812	TRUE	reported	igd	2	TRUE
38	rs2607863	C	T	C	T	-0.024613	0.265279	0.942092	0.961262	FALSE	FALSE	FALSE	ieu-a-1163	10	88024443	0.147216	6881	0.0715501	ER- Breast cancer (Survival) || id:ieu-a-1163	ER- Breast cancer (Survival)	ER- Breast cancer (Survival) || ||	TRUE	igd	NA	NA	NA	NA	NA	NA	NA	10	88024443	0.004298	1.02e-08	NA	ieu-b-4812	25 hydroxyvitamin D level || id:ieu-b-4812	TRUE	reported	igd	2	TRUE
39	rs2762938	A	G	A	G	0.01327	-0.108085	0.585371	0.592777	FALSE	FALSE	FALSE	ieu-a-1163	20	52778335	0.0496413	6881	0.0294571	ER- Breast cancer (Survival) || id:ieu-a-1163	ER- Breast cancer (Survival)	ER- Breast cancer (Survival) || ||	TRUE	igd	NA	NA	NA	NA	NA	NA	NA	20	52778335	0.002016	4.63e-11	NA	ieu-b-4812	25 hydroxyvitamin D level || id:ieu-b-4812	TRUE	reported	igd	2	TRUE
40	rs27774	A	G	A	G	-0.012072	-0.0338328	0.292475	0.292594	FALSE	FALSE	FALSE	ieu-a-1163	5	87959033	0.054897	6881	0.537699	ER- Breast cancer (Survival) || id:ieu-a-1163	ER- Breast cancer (Survival)	ER- Breast cancer (Survival) || ||	TRUE	igd	NA	NA	NA	NA	NA	NA	NA	5	87959033	0.002138	1.64e-08	NA	ieu-b-4812	25 hydroxyvitamin D level || id:ieu-b-4812	TRUE	reported	igd	2	TRUE
41	rs2847500	A	G	A	G	-0.021129	-0.0510018	0.124391	0.124088	FALSE	FALSE	FALSE	ieu-a-1163	11	120114421	0.0778419	6881	0.512341	ER- Breast cancer (Survival) || id:ieu-a-1163	ER- Breast cancer (Survival)	ER- Breast cancer (Survival) || ||	TRUE	igd	NA	NA	NA	NA	NA	NA	NA	11	120114421	0.002949	7.79e-13	NA	ieu-b-4812	25 hydroxyvitamin D level || id:ieu-b-4812	TRUE	reported	igd	2	TRUE
42	rs2909218	T	C	T	C	0.016894	-0.00384257	0.792744	0.797202	FALSE	FALSE	FALSE	ieu-a-1163	17	66464546	0.0594967	6881	0.948505	ER- Breast cancer (Survival) || id:ieu-a-1163	ER- Breast cancer (Survival)	ER- Breast cancer (Survival) || ||	TRUE	igd	NA	NA	NA	NA	NA	NA	NA	17	66464546	0.002418	2.81e-12	NA	ieu-b-4812	25 hydroxyvitamin D level || id:ieu-b-4812	TRUE	reported	igd	2	TRUE
43	rs2934744	C	A	C	A	0.022405	-0.036979	0.356454	0.248699	FALSE	FALSE	FALSE	ieu-a-1163	1	63048276	0.0615437	6881	0.547935	ER- Breast cancer (Survival) || id:ieu-a-1163	ER- Breast cancer (Survival)	ER- Breast cancer (Survival) || ||	TRUE	igd	TRUE	rs2934744	rs34465969	C	A	C	A	1	63048045	0.002119	3.96e-26	NA	ieu-b-4812	25 hydroxyvitamin D level || id:ieu-b-4812	TRUE	reported	igd	2	TRUE
44	rs34293138	C	T	C	T	-0.012385	-0.0348066	0.306671	0.314555	FALSE	FALSE	FALSE	ieu-a-1163	3	49579017	0.0505931	6881	0.49147	ER- Breast cancer (Survival) || id:ieu-a-1163	ER- Breast cancer (Survival)	ER- Breast cancer (Survival) || ||	TRUE	igd	NA	NA	NA	NA	NA	NA	NA	3	49579017	0.002102	3.82e-09	NA	ieu-b-4812	25 hydroxyvitamin D level || id:ieu-b-4812	TRUE	reported	igd	2	TRUE
45	rs34726834	T	C	T	C	0.013824	-0.0589868	0.253615	0.26853	FALSE	FALSE	FALSE	ieu-a-1163	8	25889606	0.0552607	6881	0.285779	ER- Breast cancer (Survival) || id:ieu-a-1163	ER- Breast cancer (Survival)	ER- Breast cancer (Survival) || ||	TRUE	igd	NA	NA	NA	NA	NA	NA	NA	8	25889606	0.002239	6.65e-10	NA	ieu-b-4812	25 hydroxyvitamin D level || id:ieu-b-4812	TRUE	reported	igd	2	TRUE
46	rs35733741	A	G	A	G	0.011696	-0.0821799	0.405263	0.420882	FALSE	FALSE	FALSE	ieu-a-1163	16	30945887	0.0507912	6881	0.105664	ER- Breast cancer (Survival) || id:ieu-a-1163	ER- Breast cancer (Survival)	ER- Breast cancer (Survival) || ||	TRUE	igd	NA	NA	NA	NA	NA	NA	NA	16	30945887	0.001985	3.81e-09	NA	ieu-b-4812	25 hydroxyvitamin D level || id:ieu-b-4812	TRUE	reported	igd	2	TRUE
47	rs3750296	C	G	C	G	-0.020818	-0.0475827	0.341423	0.344211	FALSE	TRUE	FALSE	ieu-a-1163	1	17559656	0.0502429	6881	0.343611	ER- Breast cancer (Survival) || id:ieu-a-1163	ER- Breast cancer (Survival)	ER- Breast cancer (Survival) || ||	TRUE	igd	NA	NA	NA	NA	NA	NA	NA	1	17559656	0.002042	2.09e-24	NA	ieu-b-4812	25 hydroxyvitamin D level || id:ieu-b-4812	TRUE	reported	igd	2	TRUE
48	rs3814995	T	C	T	C	-0.014733	-0.0110567	0.31224	0.333681	FALSE	FALSE	FALSE	ieu-a-1163	19	36342212	0.0751506	6881	0.883032	ER- Breast cancer (Survival) || id:ieu-a-1163	ER- Breast cancer (Survival)	ER- Breast cancer (Survival) || ||	TRUE	igd	NA	NA	NA	NA	NA	NA	NA	19	36342212	0.002109	2.83e-12	NA	ieu-b-4812	25 hydroxyvitamin D level || id:ieu-b-4812	TRUE	reported	igd	2	TRUE
49	rs3816117	C	T	C	T	-0.01645	0.0560967	0.487129	0.490907	FALSE	FALSE	FALSE	ieu-a-1163	16	56996158	0.0486603	6881	0.248983	ER- Breast cancer (Survival) || id:ieu-a-1163	ER- Breast cancer (Survival)	ER- Breast cancer (Survival) || ||	TRUE	igd	NA	NA	NA	NA	NA	NA	NA	16	56996158	0.001944	2.63e-17	NA	ieu-b-4812	25 hydroxyvitamin D level || id:ieu-b-4812	TRUE	reported	igd	2	TRUE
50	rs4121823	A	T	A	T	-0.016268	0.0129549	0.838088	0.831671	FALSE	TRUE	FALSE	ieu-a-1163	18	47144223	0.0672813	6881	0.847313	ER- Breast cancer (Survival) || id:ieu-a-1163	ER- Breast cancer (Survival)	ER- Breast cancer (Survival) || ||	TRUE	igd	NA	NA	NA	NA	NA	NA	NA	18	47144223	0.002681	1.3e-09	NA	ieu-b-4812	25 hydroxyvitamin D level || id:ieu-b-4812	TRUE	reported	igd	2	TRUE
51	rs424132	A	T	A	T	-0.011697	0.071658	0.379871	0.334208	FALSE	TRUE	FALSE	ieu-a-1163	19	11941221	0.0598074	6881	0.23086	ER- Breast cancer (Survival) || id:ieu-a-1163	ER- Breast cancer (Survival)	ER- Breast cancer (Survival) || ||	TRUE	igd	NA	NA	NA	NA	NA	NA	NA	19	11941221	0.002033	8.74e-09	NA	ieu-b-4812	25 hydroxyvitamin D level || id:ieu-b-4812	TRUE	reported	igd	2	TRUE
52	rs4267257	G	A	G	A	-0.014447	0.0102915	0.185272	0.19001	FALSE	FALSE	FALSE	ieu-a-1163	15	64098694	0.0677673	6881	0.879293	ER- Breast cancer (Survival) || id:ieu-a-1163	ER- Breast cancer (Survival)	ER- Breast cancer (Survival) || ||	TRUE	igd	TRUE	rs4267257	rs80047978	G	A	A	G	15	64098137	0.002595	2.59e-08	NA	ieu-b-4812	25 hydroxyvitamin D level || id:ieu-b-4812	TRUE	reported	igd	2	TRUE
53	rs4364259	A	G	A	G	0.015798	-0.026302	0.205042	0.203845	FALSE	FALSE	FALSE	ieu-a-1163	4	15892159	0.0757837	6881	0.728541	ER- Breast cancer (Survival) || id:ieu-a-1163	ER- Breast cancer (Survival)	ER- Breast cancer (Survival) || ||	TRUE	igd	NA	NA	NA	NA	NA	NA	NA	4	15892159	0.002422	6.91e-11	NA	ieu-b-4812	25 hydroxyvitamin D level || id:ieu-b-4812	TRUE	reported	igd	2	TRUE
54	rs4616820	T	C	T	C	-0.01104	-0.0458409	0.465968	0.456546	FALSE	FALSE	FALSE	ieu-a-1163	4	57745481	0.0500325	6881	0.359551	ER- Breast cancer (Survival) || id:ieu-a-1163	ER- Breast cancer (Survival)	ER- Breast cancer (Survival) || ||	TRUE	igd	NA	NA	NA	NA	NA	NA	NA	4	57745481	0.001946	1.4e-08	NA	ieu-b-4812	25 hydroxyvitamin D level || id:ieu-b-4812	TRUE	reported	igd	2	TRUE
55	rs4635554	G	T	G	T	-0.012711	-0.0691454	0.336358	0.337612	FALSE	FALSE	FALSE	ieu-a-1163	2	21389659	0.0556278	6881	0.213867	ER- Breast cancer (Survival) || id:ieu-a-1163	ER- Breast cancer (Survival)	ER- Breast cancer (Survival) || ||	TRUE	igd	NA	NA	NA	NA	NA	NA	NA	2	21389659	0.002057	6.44e-10	NA	ieu-b-4812	25 hydroxyvitamin D level || id:ieu-b-4812	TRUE	reported	igd	2	TRUE
56	rs4645189	T	C	T	C	0.023411	-0.0773817	0.828626	0.837896	FALSE	FALSE	FALSE	ieu-a-1163	4	72359910	0.0629223	6881	0.218773	ER- Breast cancer (Survival) || id:ieu-a-1163	ER- Breast cancer (Survival)	ER- Breast cancer (Survival) || ||	TRUE	igd	NA	NA	NA	NA	NA	NA	NA	4	72359910	0.002608	2.79e-19	NA	ieu-b-4812	25 hydroxyvitamin D level || id:ieu-b-4812	TRUE	reported	igd	2	TRUE
57	rs466360	A	G	A	G	-0.011398	-0.0202634	0.392078	0.381151	FALSE	FALSE	FALSE	ieu-a-1163	5	143898025	0.0507292	6881	0.689566	ER- Breast cancer (Survival) || id:ieu-a-1163	ER- Breast cancer (Survival)	ER- Breast cancer (Survival) || ||	TRUE	igd	NA	NA	NA	NA	NA	NA	NA	5	143898025	0.001996	1.13e-08	NA	ieu-b-4812	25 hydroxyvitamin D level || id:ieu-b-4812	TRUE	reported	igd	2	TRUE
58	rs4694423	A	C	A	C	-0.097279	0.0344891	0.416808	0.414449	FALSE	FALSE	FALSE	ieu-a-1163	4	72554159	0.0538738	6881	0.522053	ER- Breast cancer (Survival) || id:ieu-a-1163	ER- Breast cancer (Survival)	ER- Breast cancer (Survival) || ||	TRUE	igd	NA	NA	NA	NA	NA	NA	NA	4	72554159	0.001966	1e-200	NA	ieu-b-4812	25 hydroxyvitamin D level || id:ieu-b-4812	TRUE	reported	igd	2	TRUE
59	rs532436	A	G	A	G	-0.015051	-0.0989833	0.184388	0.207766	FALSE	FALSE	FALSE	ieu-a-1163	9	136149830	0.0627537	6881	0.11472	ER- Breast cancer (Survival) || id:ieu-a-1163	ER- Breast cancer (Survival)	ER- Breast cancer (Survival) || ||	TRUE	igd	NA	NA	NA	NA	NA	NA	NA	9	136149830	0.002515	2.17e-09	NA	ieu-b-4812	25 hydroxyvitamin D level || id:ieu-b-4812	TRUE	reported	igd	2	TRUE
60	rs55886116	T	G	T	G	0.014479	0.0424011	0.200874	0.270419	FALSE	FALSE	FALSE	ieu-a-1163	2	63068489	0.0550224	6881	0.440935	ER- Breast cancer (Survival) || id:ieu-a-1163	ER- Breast cancer (Survival)	ER- Breast cancer (Survival) || ||	TRUE	igd	NA	NA	NA	NA	NA	NA	NA	2	63068489	0.002478	5.13e-09	NA	ieu-b-4812	25 hydroxyvitamin D level || id:ieu-b-4812	TRUE	reported	igd	2	TRUE
61	rs58073039	G	A	G	A	-0.014119	-0.0183379	0.298368	0.282988	FALSE	FALSE	FALSE	ieu-a-1163	4	88287363	0.053607	6881	0.73229	ER- Breast cancer (Survival) || id:ieu-a-1163	ER- Breast cancer (Survival)	ER- Breast cancer (Survival) || ||	TRUE	igd	NA	NA	NA	NA	NA	NA	NA	4	88287363	0.002109	2.16e-11	NA	ieu-b-4812	25 hydroxyvitamin D level || id:ieu-b-4812	TRUE	reported	igd	2	TRUE
62	rs58542926	T	C	T	C	0.032488	0.0359465	0.075847	0.086052	FALSE	FALSE	FALSE	ieu-a-1163	19	19379549	0.0894715	6881	0.687857	ER- Breast cancer (Survival) || id:ieu-a-1163	ER- Breast cancer (Survival)	ER- Breast cancer (Survival) || ||	TRUE	igd	NA	NA	NA	NA	NA	NA	NA	19	19379549	0.00367	8.57e-19	NA	ieu-b-4812	25 hydroxyvitamin D level || id:ieu-b-4812	TRUE	reported	igd	2	TRUE
63	rs6127099	T	A	T	A	-0.036797	0.0776574	0.279034	0.277429	FALSE	TRUE	FALSE	ieu-a-1163	20	52731402	0.0561374	6881	0.166559	ER- Breast cancer (Survival) || id:ieu-a-1163	ER- Breast cancer (Survival)	ER- Breast cancer (Survival) || ||	TRUE	igd	NA	NA	NA	NA	NA	NA	NA	20	52731402	0.002219	9.3e-62	NA	ieu-b-4812	25 hydroxyvitamin D level || id:ieu-b-4812	TRUE	reported	igd	2	TRUE
64	rs61747728	T	C	T	C	0.031656	0.0622169	0.038151	0.0462564	FALSE	FALSE	FALSE	ieu-a-1163	1	179526214	0.1262	6881	0.622009	ER- Breast cancer (Survival) || id:ieu-a-1163	ER- Breast cancer (Survival)	ER- Breast cancer (Survival) || ||	TRUE	igd	NA	NA	NA	NA	NA	NA	NA	1	179526214	0.005074	4.41e-10	NA	ieu-b-4812	25 hydroxyvitamin D level || id:ieu-b-4812	TRUE	reported	igd	2	TRUE
65	rs61816766	C	T	C	T	0.084408	-0.300035	0.032594	0.0219896	FALSE	FALSE	FALSE	ieu-a-1163	1	152319572	0.192498	6881	0.11908	ER- Breast cancer (Survival) || id:ieu-a-1163	ER- Breast cancer (Survival)	ER- Breast cancer (Survival) || ||	TRUE	igd	NA	NA	NA	NA	NA	NA	NA	1	152319572	0.005637	1.09e-50	NA	ieu-b-4812	25 hydroxyvitamin D level || id:ieu-b-4812	TRUE	reported	igd	2	TRUE
66	rs61887417	A	G	A	G	-0.033638	0.370918	0.033589	0.0286121	FALSE	FALSE	FALSE	ieu-a-1163	11	70931788	0.190194	6881	0.0511517	ER- Breast cancer (Survival) || id:ieu-a-1163	ER- Breast cancer (Survival)	ER- Breast cancer (Survival) || ||	TRUE	igd	NA	NA	NA	NA	NA	NA	NA	11	70931788	0.005557	1.42e-09	NA	ieu-b-4812	25 hydroxyvitamin D level || id:ieu-b-4812	TRUE	reported	igd	2	TRUE
67	rs6438900	G	C	G	C	0.013584	0.0125222	0.260706	0.281295	FALSE	TRUE	FALSE	ieu-a-1163	3	125148287	0.0566311	6881	0.825	ER- Breast cancer (Survival) || id:ieu-a-1163	ER- Breast cancer (Survival)	ER- Breast cancer (Survival) || ||	TRUE	igd	NA	NA	NA	NA	NA	NA	NA	3	125148287	0.002221	9.59e-10	NA	ieu-b-4812	25 hydroxyvitamin D level || id:ieu-b-4812	TRUE	reported	igd	2	TRUE
68	rs6698680	G	A	G	A	-0.011928	0.0474683	0.464195	0.452746	FALSE	FALSE	FALSE	ieu-a-1163	1	2329661	0.0492714	6881	0.335344	ER- Breast cancer (Survival) || id:ieu-a-1163	ER- Breast cancer (Survival)	ER- Breast cancer (Survival) || ||	TRUE	igd	NA	NA	NA	NA	NA	NA	NA	1	2329661	0.001947	8.99e-10	NA	ieu-b-4812	25 hydroxyvitamin D level || id:ieu-b-4812	TRUE	reported	igd	2	TRUE
69	rs6724965	G	A	G	A	-0.016541	-0.0395057	0.171608	0.169913	FALSE	FALSE	FALSE	ieu-a-1163	2	101440151	0.067649	6881	0.559233	ER- Breast cancer (Survival) || id:ieu-a-1163	ER- Breast cancer (Survival)	ER- Breast cancer (Survival) || ||	TRUE	igd	NA	NA	NA	NA	NA	NA	NA	2	101440151	0.002573	1.29e-10	NA	ieu-b-4812	25 hydroxyvitamin D level || id:ieu-b-4812	TRUE	reported	igd	2	TRUE
70	rs6773343	T	C	T	C	0.01268	-0.0983341	0.720232	0.730343	FALSE	FALSE	FALSE	ieu-a-1163	3	141825598	0.052799	6881	0.0625432	ER- Breast cancer (Survival) || id:ieu-a-1163	ER- Breast cancer (Survival)	ER- Breast cancer (Survival) || ||	TRUE	igd	NA	NA	NA	NA	NA	NA	NA	3	141825598	0.002171	5.2e-09	NA	ieu-b-4812	25 hydroxyvitamin D level || id:ieu-b-4812	TRUE	reported	igd	2	TRUE
71	rs7148857	G	C	G	C	-0.013277	-0.00375443	0.325936	0.349397	FALSE	TRUE	FALSE	ieu-a-1163	14	104143237	0.0504724	6881	0.940703	ER- Breast cancer (Survival) || id:ieu-a-1163	ER- Breast cancer (Survival)	ER- Breast cancer (Survival) || ||	TRUE	igd	NA	NA	NA	NA	NA	NA	NA	14	104143237	0.002122	3.93e-10	NA	ieu-b-4812	25 hydroxyvitamin D level || id:ieu-b-4812	TRUE	reported	igd	2	TRUE
72	rs71601787	A	G	A	G	0.042219	-0.0400083	0.328009	0.310908	FALSE	FALSE	FALSE	ieu-a-1163	4	72866015	0.0633762	6881	0.527855	ER- Breast cancer (Survival) || id:ieu-a-1163	ER- Breast cancer (Survival)	ER- Breast cancer (Survival) || ||	TRUE	igd	NA	NA	NA	NA	NA	NA	NA	4	72866015	0.002073	3.34e-92	NA	ieu-b-4812	25 hydroxyvitamin D level || id:ieu-b-4812	TRUE	reported	igd	2	TRUE
73	rs7178572	G	A	G	A	-0.01449	-0.0433388	0.711051	0.707555	FALSE	FALSE	FALSE	ieu-a-1163	15	77747190	0.0520419	6881	0.404976	ER- Breast cancer (Survival) || id:ieu-a-1163	ER- Breast cancer (Survival)	ER- Breast cancer (Survival) || ||	TRUE	igd	NA	NA	NA	NA	NA	NA	NA	15	77747190	0.002151	1.62e-11	NA	ieu-b-4812	25 hydroxyvitamin D level || id:ieu-b-4812	TRUE	reported	igd	2	TRUE
74	rs72665698	G	T	G	T	0.013976	-0.154285	0.223334	0.216069	FALSE	FALSE	FALSE	ieu-a-1163	1	41775589	0.0595513	6881	0.00957569	ER- Breast cancer (Survival) || id:ieu-a-1163	ER- Breast cancer (Survival)	ER- Breast cancer (Survival) || ||	TRUE	igd	NA	NA	NA	NA	NA	NA	NA	1	41775589	0.00233	1.99e-09	NA	ieu-b-4812	25 hydroxyvitamin D level || id:ieu-b-4812	TRUE	reported	igd	2	TRUE
75	rs73015021	G	A	G	A	0.023034	-0.0377315	0.121031	0.1087	FALSE	FALSE	FALSE	ieu-a-1163	19	11192915	0.0877463	6881	0.667191	ER- Breast cancer (Survival) || id:ieu-a-1163	ER- Breast cancer (Survival)	ER- Breast cancer (Survival) || ||	TRUE	igd	NA	NA	NA	NA	NA	NA	NA	19	11192915	0.002983	1.15e-14	NA	ieu-b-4812	25 hydroxyvitamin D level || id:ieu-b-4812	TRUE	reported	igd	2	TRUE
76	rs7519574	A	G	A	G	0.016991	-0.00548203	0.181694	0.161034	FALSE	FALSE	FALSE	ieu-a-1163	1	34726552	0.0711217	6881	0.93856	ER- Breast cancer (Survival) || id:ieu-a-1163	ER- Breast cancer (Survival)	ER- Breast cancer (Survival) || ||	TRUE	igd	NA	NA	NA	NA	NA	NA	NA	1	34726552	0.002536	2.09e-11	NA	ieu-b-4812	25 hydroxyvitamin D level || id:ieu-b-4812	TRUE	reported	igd	2	TRUE
77	rs7528419	G	A	G	A	0.019031	0.113776	0.224958	0.237804	FALSE	FALSE	FALSE	ieu-a-1163	1	109817192	0.056365	6881	0.0435331	ER- Breast cancer (Survival) || id:ieu-a-1163	ER- Breast cancer (Survival)	ER- Breast cancer (Survival) || ||	TRUE	igd	NA	NA	NA	NA	NA	NA	NA	1	109817192	0.002321	2.41e-16	NA	ieu-b-4812	25 hydroxyvitamin D level || id:ieu-b-4812	TRUE	reported	igd	2	TRUE
78	rs7569755	A	G	A	G	0.013923	0.0480517	0.292374	0.256743	FALSE	FALSE	FALSE	ieu-a-1163	2	118648261	0.054027	6881	0.373787	ER- Breast cancer (Survival) || id:ieu-a-1163	ER- Breast cancer (Survival)	ER- Breast cancer (Survival) || ||	TRUE	igd	NA	NA	NA	NA	NA	NA	NA	2	118648261	0.002142	8.03e-11	NA	ieu-b-4812	25 hydroxyvitamin D level || id:ieu-b-4812	TRUE	reported	igd	2	TRUE
79	rs75741381	G	C	G	C	-0.016339	0.00475271	0.150645	0.16481	FALSE	TRUE	FALSE	ieu-a-1163	7	100809458	0.0766174	6881	0.950538	ER- Breast cancer (Survival) || id:ieu-a-1163	ER- Breast cancer (Survival)	ER- Breast cancer (Survival) || ||	TRUE	igd	NA	NA	NA	NA	NA	NA	NA	7	100809458	0.002731	2.19e-09	NA	ieu-b-4812	25 hydroxyvitamin D level || id:ieu-b-4812	TRUE	reported	igd	2	TRUE
80	rs7657132	G	A	G	A	-0.014947	0.115447	0.318324	0.307192	FALSE	FALSE	FALSE	ieu-a-1163	4	73416601	0.0616951	6881	0.0613098	ER- Breast cancer (Survival) || id:ieu-a-1163	ER- Breast cancer (Survival)	ER- Breast cancer (Survival) || ||	TRUE	igd	NA	NA	NA	NA	NA	NA	NA	4	73416601	0.002089	8.36e-13	NA	ieu-b-4812	25 hydroxyvitamin D level || id:ieu-b-4812	TRUE	reported	igd	2	TRUE
81	rs7699711	T	G	T	G	-0.02864	-0.102329	0.454848	0.482866	FALSE	FALSE	FALSE	ieu-a-1163	4	69947596	0.0478845	6881	0.0325987	ER- Breast cancer (Survival) || id:ieu-a-1163	ER- Breast cancer (Survival)	ER- Breast cancer (Survival) || ||	TRUE	igd	NA	NA	NA	NA	NA	NA	NA	4	69947596	0.001949	6.97e-49	NA	ieu-b-4812	25 hydroxyvitamin D level || id:ieu-b-4812	TRUE	reported	igd	2	TRUE
82	rs7718395	G	C	G	C	0.012632	0.114706	0.319522	0.321922	FALSE	TRUE	FALSE	ieu-a-1163	5	118652574	0.0567106	6881	0.0431092	ER- Breast cancer (Survival) || id:ieu-a-1163	ER- Breast cancer (Survival)	ER- Breast cancer (Survival) || ||	TRUE	igd	NA	NA	NA	NA	NA	NA	NA	5	118652574	0.002096	1.67e-09	NA	ieu-b-4812	25 hydroxyvitamin D level || id:ieu-b-4812	TRUE	reported	igd	2	TRUE
83	rs7724488	G	A	G	A	0.011689	-0.0132135	0.432626	0.41483	FALSE	FALSE	FALSE	ieu-a-1163	5	148051895	0.0479346	6881	0.782811	ER- Breast cancer (Survival) || id:ieu-a-1163	ER- Breast cancer (Survival)	ER- Breast cancer (Survival) || ||	TRUE	igd	NA	NA	NA	NA	NA	NA	NA	5	148051895	0.001988	4.11e-09	NA	ieu-b-4812	25 hydroxyvitamin D level || id:ieu-b-4812	TRUE	reported	igd	2	TRUE
84	rs77924615	A	G	A	G	-0.015792	-0.0591419	0.197773	0.201331	FALSE	FALSE	FALSE	ieu-a-1163	16	20392332	0.065133	6881	0.363869	ER- Breast cancer (Survival) || id:ieu-a-1163	ER- Breast cancer (Survival)	ER- Breast cancer (Survival) || ||	TRUE	igd	NA	NA	NA	NA	NA	NA	NA	16	20392332	0.002464	1.46e-10	NA	ieu-b-4812	25 hydroxyvitamin D level || id:ieu-b-4812	TRUE	reported	igd	2	TRUE
85	rs7828742	G	A	G	A	-0.02193	0.0739928	0.596853	0.588522	FALSE	FALSE	FALSE	ieu-a-1163	8	116960729	0.05463	6881	0.175597	ER- Breast cancer (Survival) || id:ieu-a-1163	ER- Breast cancer (Survival)	ER- Breast cancer (Survival) || ||	TRUE	igd	NA	NA	NA	NA	NA	NA	NA	8	116960729	0.00199	3.06e-28	NA	ieu-b-4812	25 hydroxyvitamin D level || id:ieu-b-4812	TRUE	reported	igd	2	TRUE
86	rs78649910	A	T	A	T	-0.018331	-0.140229	0.110004	0.115089	FALSE	TRUE	FALSE	ieu-a-1163	4	3482213	0.0831016	6881	0.0915187	ER- Breast cancer (Survival) || id:ieu-a-1163	ER- Breast cancer (Survival)	ER- Breast cancer (Survival) || ||	TRUE	igd	NA	NA	NA	NA	NA	NA	NA	4	3482213	0.003122	4.32e-09	NA	ieu-b-4812	25 hydroxyvitamin D level || id:ieu-b-4812	TRUE	reported	igd	2	TRUE
87	rs7930750	T	C	T	C	-0.059888	0.0310455	0.368144	0.369319	FALSE	FALSE	FALSE	ieu-a-1163	11	14452133	0.0498324	6881	0.533285	ER- Breast cancer (Survival) || id:ieu-a-1163	ER- Breast cancer (Survival)	ER- Breast cancer (Survival) || ||	TRUE	igd	NA	NA	NA	NA	NA	NA	NA	11	14452133	0.002012	1.1e-194	NA	ieu-b-4812	25 hydroxyvitamin D level || id:ieu-b-4812	TRUE	reported	igd	2	TRUE
88	rs8018720	C	G	C	G	-0.031949	-0.00860331	0.820235	0.83073	FALSE	TRUE	FALSE	ieu-a-1163	14	39556185	0.0654025	6881	0.895345	ER- Breast cancer (Survival) || id:ieu-a-1163	ER- Breast cancer (Survival)	ER- Breast cancer (Survival) || ||	TRUE	igd	NA	NA	NA	NA	NA	NA	NA	14	39556185	0.002546	4.04e-36	NA	ieu-b-4812	25 hydroxyvitamin D level || id:ieu-b-4812	TRUE	reported	igd	2	TRUE
89	rs804280	A	C	A	C	0.013033	0.081275	0.581959	0.598504	FALSE	FALSE	FALSE	ieu-a-1163	8	11612698	0.0487901	6881	0.0957525	ER- Breast cancer (Survival) || id:ieu-a-1163	ER- Breast cancer (Survival)	ER- Breast cancer (Survival) || ||	TRUE	igd	NA	NA	NA	NA	NA	NA	NA	8	11612698	0.001978	4.43e-11	NA	ieu-b-4812	25 hydroxyvitamin D level || id:ieu-b-4812	TRUE	reported	igd	2	TRUE
90	rs8063706	T	A	T	A	0.012968	0.0211657	0.272828	0.28715	FALSE	TRUE	FALSE	ieu-a-1163	16	11909552	0.0576315	6881	0.713426	ER- Breast cancer (Survival) || id:ieu-a-1163	ER- Breast cancer (Survival)	ER- Breast cancer (Survival) || ||	TRUE	igd	NA	NA	NA	NA	NA	NA	NA	16	11909552	0.002198	3.64e-09	NA	ieu-b-4812	25 hydroxyvitamin D level || id:ieu-b-4812	TRUE	reported	igd	2	TRUE
91	rs8091117	A	C	A	C	-0.024071	-0.128026	0.065396	0.06957	FALSE	FALSE	FALSE	ieu-a-1163	18	28919794	0.0995851	6881	0.198586	ER- Breast cancer (Survival) || id:ieu-a-1163	ER- Breast cancer (Survival)	ER- Breast cancer (Survival) || ||	TRUE	igd	NA	NA	NA	NA	NA	NA	NA	18	28919794	0.003943	1.03e-09	NA	ieu-b-4812	25 hydroxyvitamin D level || id:ieu-b-4812	TRUE	reported	igd	2	TRUE
92	rs867772	G	A	G	A	-0.013838	0.104385	0.681808	0.705992	FALSE	FALSE	FALSE	ieu-a-1163	1	220972343	0.0562873	6881	0.0636678	ER- Breast cancer (Survival) || id:ieu-a-1163	ER- Breast cancer (Survival)	ER- Breast cancer (Survival) || ||	TRUE	igd	NA	NA	NA	NA	NA	NA	NA	1	220972343	0.002091	3.64e-11	NA	ieu-b-4812	25 hydroxyvitamin D level || id:ieu-b-4812	TRUE	reported	igd	2	TRUE
93	rs9423639	T	C	T	C	-0.011997	-0.0290329	0.274575	0.274582	FALSE	FALSE	FALSE	ieu-a-1163	10	5538801	0.0548894	6881	0.59685	ER- Breast cancer (Survival) || id:ieu-a-1163	ER- Breast cancer (Survival)	ER- Breast cancer (Survival) || ||	TRUE	igd	NA	NA	NA	NA	NA	NA	NA	10	5538801	0.002185	4.01e-08	NA	ieu-b-4812	25 hydroxyvitamin D level || id:ieu-b-4812	TRUE	reported	igd	2	TRUE
94	rs942380	G	A	G	A	0.011434	-0.075271	0.594833	0.588775	FALSE	FALSE	FALSE	ieu-a-1163	6	121854778	0.048189	6881	0.118289	ER- Breast cancer (Survival) || id:ieu-a-1163	ER- Breast cancer (Survival)	ER- Breast cancer (Survival) || ||	TRUE	igd	NA	NA	NA	NA	NA	NA	NA	6	121854778	0.001981	7.84e-09	NA	ieu-b-4812	25 hydroxyvitamin D level || id:ieu-b-4812	TRUE	reported	igd	2	TRUE
95	rs9476310	T	C	T	C	0.011133	-0.119029	0.511302	0.523175	FALSE	FALSE	FALSE	ieu-a-1163	6	57767576	0.0556685	6881	0.032502	ER- Breast cancer (Survival) || id:ieu-a-1163	ER- Breast cancer (Survival)	ER- Breast cancer (Survival) || ||	TRUE	igd	NA	NA	NA	NA	NA	NA	NA	6	57767576	0.001948	1.1e-08	NA	ieu-b-4812	25 hydroxyvitamin D level || id:ieu-b-4812	TRUE	reported	igd	2	TRUE
96	rs9569235	C	A	C	A	-0.012727	-0.0307764	0.284762	0.283842	FALSE	FALSE	FALSE	ieu-a-1163	13	55794226	0.0554027	6881	0.57855	ER- Breast cancer (Survival) || id:ieu-a-1163	ER- Breast cancer (Survival)	ER- Breast cancer (Survival) || ||	TRUE	igd	NA	NA	NA	NA	NA	NA	NA	13	55794226	0.002189	6.1e-09	NA	ieu-b-4812	25 hydroxyvitamin D level || id:ieu-b-4812	TRUE	reported	igd	2	TRUE
97	rs960596	T	C	T	C	0.012414	0.0194488	0.339588	0.351787	FALSE	FALSE	FALSE	ieu-a-1163	22	41393520	0.0531615	6881	0.714482	ER- Breast cancer (Survival) || id:ieu-a-1163	ER- Breast cancer (Survival)	ER- Breast cancer (Survival) || ||	TRUE	igd	NA	NA	NA	NA	NA	NA	NA	22	41393520	0.002076	2.23e-09	NA	ieu-b-4812	25 hydroxyvitamin D level || id:ieu-b-4812	TRUE	reported	igd	2	TRUE
98	rs964184	C	G	C	G	0.03977	-0.0568751	0.863547	0.857673	FALSE	TRUE	FALSE	ieu-a-1163	11	116648917	0.0669346	6881	0.395485	ER- Breast cancer (Survival) || id:ieu-a-1163	ER- Breast cancer (Survival)	ER- Breast cancer (Survival) || ||	TRUE	igd	NA	NA	NA	NA	NA	NA	NA	11	116648917	0.002858	5.11e-44	NA	ieu-b-4812	25 hydroxyvitamin D level || id:ieu-b-4812	TRUE	reported	igd	2	TRUE
99	rs9668081	T	C	T	C	0.0116	-0.0282639	0.47058	0.477425	FALSE	FALSE	FALSE	ieu-a-1163	12	38602911	0.059359	6881	0.633966	ER- Breast cancer (Survival) || id:ieu-a-1163	ER- Breast cancer (Survival)	ER- Breast cancer (Survival) || ||	TRUE	igd	NA	NA	NA	NA	NA	NA	NA	12	38602911	0.001988	5.38e-09	NA	ieu-b-4812	25 hydroxyvitamin D level || id:ieu-b-4812	TRUE	reported	igd	2	TRUE
